# Supplementary material for: Fibrogenic Activity of MECP2 Is Regulated by Phosphorylation in Hepatic Stellate Cells
Source: Gastroenterology. 2019 Nov;157(5):1398–1412.e9. doi: 10.1053/j.gastro.2019.07.029 (PMC6853276; doi:10.1053/j.gastro.2019.07.029)
Supplement: Supplementary Table 5 [file mmc5.xlsx]

## Sheet: RNAsig_Oo_fc2
Ensembl gene ID	log2FoldChange	pvalue	padj	Gene symbol	biotype	Description
ENSMUSG00000082035	8.57865	0.00135794	0.0270701	Rpl17-ps8	processed_pseudogene	ribosomal protein L17, pseudogene 8 [Source:MGI Symbol;Acc:MGI:3802129]
ENSMUSG00000030769	6.24627	0.0030832	0.0447459	Slc5a11	protein_coding	solute carrier family 5 (sodium/glucose cotransporter), member 11 [Source:MGI Symbol;Acc:MGI:1919316]
ENSMUSG00000109509	6.07836	7.86539e-05	0.00469833	Rps12-ps4	processed_pseudogene	ribosomal protein S12, pseudogene 4 [Source:MGI Symbol;Acc:MGI:3780139]
ENSMUSG00000083929	5.92415	0.00129223	0.0260951	Gm10600	protein_coding	predicted gene 10600 [Source:MGI Symbol;Acc:MGI:3710628]
ENSMUSG00000092412	5.91314	0.000712915	0.0183702	Gm20507	processed_transcript	predicted gene 20507 [Source:MGI Symbol;Acc:MGI:5141972]
ENSMUSG00000022347	5.23153	7.54798e-05	0.00465523	A1bg	protein_coding	alpha-1-B glycoprotein [Source:MGI Symbol;Acc:MGI:2152878]
ENSMUSG00000116933	4.99537	0.000105792	0.00577426	NA	NA	NA
ENSMUSG00000030519	4.43439	0.00119917	0.0250448	Apba2	protein_coding	amyloid beta (A4) precursor protein-binding, family A, member 2 [Source:MGI Symbol;Acc:MGI:1261791]
ENSMUSG00000081620	4.11744	0.00144498	0.0281399	Gm14633	processed_pseudogene	predicted gene 14633 [Source:MGI Symbol;Acc:MGI:3705509]
ENSMUSG00000089996	3.94285	1.63364e-05	0.00172278	Tmsb15b2	protein_coding	thymosin beta 15b2 [Source:MGI Symbol;Acc:MGI:3843061]
ENSMUSG00000081210	3.94254	0.00267465	0.0412027	Gm12933	processed_pseudogene	predicted gene 12933 [Source:MGI Symbol;Acc:MGI:3651147]
ENSMUSG00000026149	3.91506	0.0017201	0.031598	Tm4sf20	protein_coding	transmembrane 4 L six family member 20 [Source:MGI Symbol;Acc:MGI:1913511]
ENSMUSG00000100862	3.88995	0.000758902	0.019236	Gm10925	unprocessed_pseudogene	predicted gene 10925 [Source:MGI Symbol;Acc:MGI:3809095]
ENSMUSG00000116665	3.73369	0.00367495	0.0490186	NA	NA	NA
ENSMUSG00000105565	3.6163	0.00049499	0.0146305	Gm43566	sense_intronic	predicted gene 43566 [Source:MGI Symbol;Acc:MGI:5663703]
ENSMUSG00000036198	3.59162	0.00024366	0.0096091	Arhgap36	protein_coding	Rho GTPase activating protein 36 [Source:MGI Symbol;Acc:MGI:1922654]
ENSMUSG00000052271	3.55245	5.20941e-06	0.000800008	Bhlha15	protein_coding	basic helix-loop-helix family, member a15 [Source:MGI Symbol;Acc:MGI:891976]
ENSMUSG00000031698	3.4276	0.00198214	0.0344332	Mylk3	protein_coding	myosin light chain kinase 3 [Source:MGI Symbol;Acc:MGI:2443063]
ENSMUSG00000093826	3.32682	0.000170286	0.00773717	Gm6900	processed_pseudogene	predicted gene 6900 [Source:MGI Symbol;Acc:MGI:3645052]
ENSMUSG00000029352	3.23614	0.000104737	0.00573502	Crybb3	protein_coding	crystallin, beta B3 [Source:MGI Symbol;Acc:MGI:102717]
ENSMUSG00000082192	3.19417	0.00295261	0.0439188	Gm14719	processed_pseudogene	predicted gene 14719 [Source:MGI Symbol;Acc:MGI:3705771]
ENSMUSG00000085172	3.19173	0.00227143	0.0374567	Gm6542	processed_pseudogene	predicted gene 6542 [Source:MGI Symbol;Acc:MGI:3644649]
ENSMUSG00000026822	2.97967	0.000449017	0.0138466	Lcn2	protein_coding	lipocalin 2 [Source:MGI Symbol;Acc:MGI:96757]
ENSMUSG00000058290	2.72393	0.000402333	0.012921	Espl1	protein_coding	extra spindle pole bodies 1, separase [Source:MGI Symbol;Acc:MGI:2146156]
ENSMUSG00000027533	2.63532	0.000220881	0.0089846	Fabp5	protein_coding	fatty acid binding protein 5, epidermal [Source:MGI Symbol;Acc:MGI:101790]
ENSMUSG00000032482	2.46223	9.42597e-08	6.32859e-05	Cspg5	protein_coding	chondroitin sulfate proteoglycan 5 [Source:MGI Symbol;Acc:MGI:1352747]
ENSMUSG00000026542	2.43065	0.000672071	0.0178287	Apcs	protein_coding	serum amyloid P-component [Source:MGI Symbol;Acc:MGI:98229]
ENSMUSG00000021091	2.2859	0.000771576	0.0194527	Serpina3n	protein_coding	serine (or cysteine) peptidase inhibitor, clade A, member 3N [Source:MGI Symbol;Acc:MGI:105045]
ENSMUSG00000038295	2.19443	0.00247094	0.0395612	Atg9b	protein_coding	autophagy related 9B [Source:MGI Symbol;Acc:MGI:2685420]
ENSMUSG00000072214	2.18609	0.00308551	0.0447459	2005-09-01	protein_coding	septin 5 [Source:MGI Symbol;Acc:MGI:1195461]
ENSMUSG00000049303	2.15564	8.47912e-05	0.0049451	Syt12	protein_coding	synaptotagmin XII [Source:MGI Symbol;Acc:MGI:2159601]
ENSMUSG00000106411	-2.00036	0.0022405	0.0372342	Gm42445	TEC	predicted gene 42445 [Source:MGI Symbol;Acc:MGI:5662582]
ENSMUSG00000040118	-2.00287	0.00211394	0.0358992	Cacna2d1	protein_coding	calcium channel, voltage-dependent, alpha2/delta subunit 1 [Source:MGI Symbol;Acc:MGI:88295]
ENSMUSG00000040703	-2.01134	0.000357497	0.0119287	Cyp2s1	protein_coding	cytochrome P450, family 2, subfamily s, polypeptide 1 [Source:MGI Symbol;Acc:MGI:1921384]
ENSMUSG00000035403	-2.01506	0.00207384	0.0354294	Crb2	protein_coding	crumbs family member 2 [Source:MGI Symbol;Acc:MGI:2679260]
ENSMUSG00000113667	-2.0164	0.00319956	0.0456265	AC122840.3	processed_pseudogene
ENSMUSG00000050315	-2.02225	0.000735932	0.0187373	Synpo2	protein_coding	synaptopodin 2 [Source:MGI Symbol;Acc:MGI:2153070]
ENSMUSG00000032484	-2.02335	0.00353678	0.0480305	Ngp	protein_coding	neutrophilic granule protein [Source:MGI Symbol;Acc:MGI:105983]
ENSMUSG00000047414	-2.02963	0.000226456	0.00910299	Flrt2	protein_coding	fibronectin leucine rich transmembrane protein 2 [Source:MGI Symbol;Acc:MGI:3603594]
ENSMUSG00000039585	-2.03766	0.000332943	0.0114447	Myo9a	protein_coding	myosin IXa [Source:MGI Symbol;Acc:MGI:107735]
ENSMUSG00000068699	-2.04954	0.00183918	0.0330047	Flnc	protein_coding	filamin C, gamma [Source:MGI Symbol;Acc:MGI:95557]
ENSMUSG00000020057	-2.05142	1.99996e-05	0.00196364	Dram1	protein_coding	DNA-damage regulated autophagy modulator 1 [Source:MGI Symbol;Acc:MGI:1918962]
ENSMUSG00000071203	-2.05406	0.00182477	0.0329192	Naip5	protein_coding	NLR family, apoptosis inhibitory protein 5 [Source:MGI Symbol;Acc:MGI:1298220]
ENSMUSG00000040111	-2.05496	0.000730008	0.0186518	Gramd1b	protein_coding	GRAM domain containing 1B [Source:MGI Symbol;Acc:MGI:1925037]
ENSMUSG00000087478	-2.05709	0.00286244	0.0429717	4930506C21Rik	processed_transcript	RIKEN cDNA 4930506C21 gene [Source:MGI Symbol;Acc:MGI:1922310]
ENSMUSG00000044017	-2.06656	3.7209e-05	0.00288945	Adgrd1	protein_coding	adhesion G protein-coupled receptor D1 [Source:MGI Symbol;Acc:MGI:3041203]
ENSMUSG00000054580	-2.07646	0.00126663	0.0257916	Pla2r1	protein_coding	phospholipase A2 receptor 1 [Source:MGI Symbol;Acc:MGI:102468]
ENSMUSG00000102758	-2.08153	0.00143683	0.0280319	Naaladl2	protein_coding	N-acetylated alpha-linked acidic dipeptidase-like 2 [Source:MGI Symbol;Acc:MGI:2685867]
ENSMUSG00000059486	-2.08246	4.37059e-10	1.20413e-06	Kbtbd2	protein_coding	kelch repeat and BTB (POZ) domain containing 2 [Source:MGI Symbol;Acc:MGI:2384811]
ENSMUSG00000017002	-2.08337	1.95952e-07	9.84599e-05	Slpi	protein_coding	secretory leukocyte peptidase inhibitor [Source:MGI Symbol;Acc:MGI:109297]
ENSMUSG00000030970	-2.08587	1.1535e-05	0.00137224	Ctbp2	protein_coding	C-terminal binding protein 2 [Source:MGI Symbol;Acc:MGI:1201686]
ENSMUSG00000027015	-2.09542	0.000770894	0.0194527	Cybrd1	protein_coding	cytochrome b reductase 1 [Source:MGI Symbol;Acc:MGI:2654575]
ENSMUSG00000112226	-2.09826	0.000172988	0.00776511	AC152979.2	processed_pseudogene
ENSMUSG00000105247	-2.1015	0.000283434	0.0103909	Gm42519	TEC	predicted gene 42519 [Source:MGI Symbol;Acc:MGI:5662656]
ENSMUSG00000105370	-2.10812	0.00164668	0.0306462	Gm42718	processed_pseudogene	predicted gene 42718 [Source:MGI Symbol;Acc:MGI:5662855]
ENSMUSG00000103222	-2.11766	0.000543587	0.0153752	Gm37729	TEC	predicted gene, 37729 [Source:MGI Symbol;Acc:MGI:5610957]
ENSMUSG00000039497	-2.1293	6.70011e-06	0.000986765	Dse	protein_coding	dermatan sulfate epimerase [Source:MGI Symbol;Acc:MGI:2443455]
ENSMUSG00000097695	-2.13737	2.79344e-05	0.00233937	Gm26905	lincRNA	predicted gene, 26905 [Source:MGI Symbol;Acc:MGI:5477399]
ENSMUSG00000055704	-2.14093	0.00141134	0.0276505	Gm9978	TEC	predicted gene 9978 [Source:MGI Symbol;Acc:MGI:3641806]
ENSMUSG00000027070	-2.1416	0.0011987	0.0250448	Lrp2	protein_coding	low density lipoprotein receptor-related protein 2 [Source:MGI Symbol;Acc:MGI:95794]
ENSMUSG00000044042	-2.14188	9.31069e-05	0.00526702	Fmn1	protein_coding	formin 1 [Source:MGI Symbol;Acc:MGI:101815]
ENSMUSG00000053168	-2.14716	3.93153e-06	0.000706496	9030619P08Rik	transcribed_unprocessed_pseudogene	RIKEN cDNA 9030619P08 gene [Source:MGI Symbol;Acc:MGI:3612405]
ENSMUSG00000037852	-2.14741	5.52709e-07	0.000200904	Cpe	protein_coding	carboxypeptidase E [Source:MGI Symbol;Acc:MGI:101932]
ENSMUSG00000026779	-2.15025	0.00234184	0.038212	Mastl	protein_coding	microtubule associated serine/threonine kinase-like [Source:MGI Symbol;Acc:MGI:1914371]
ENSMUSG00000092341	-2.15402	0.00201567	0.0346785	Malat1	lincRNA	metastasis associated lung adenocarcinoma transcript 1 (non-coding RNA) [Source:MGI Symbol;Acc:MGI:1919539]
ENSMUSG00000022385	-2.15756	0.000316334	0.0111946	Gtse1	protein_coding	G two S phase expressed protein 1 [Source:MGI Symbol;Acc:MGI:1352755]
ENSMUSG00000113146	-2.16165	0.000473001	0.0142517	AC126043.1	processed_pseudogene
ENSMUSG00000114407	-2.17226	1.79433e-05	0.00183559	AC124562.2	antisense_RNA
ENSMUSG00000048498	-2.17387	0.000767091	0.0194148	Cd300e	protein_coding	CD300E molecule [Source:MGI Symbol;Acc:MGI:2387602]
ENSMUSG00000113032	-2.17784	1.87653e-06	0.000433224	AC158633.3	antisense_RNA
ENSMUSG00000094747	-2.19292	4.53203e-05	0.00328832	Olfr1307	protein_coding	olfactory receptor 1307 [Source:MGI Symbol;Acc:MGI:3031141]
ENSMUSG00000047798	-2.19562	0.00139241	0.0274442	Cd300lf	protein_coding	CD300 molecule like family member F [Source:MGI Symbol;Acc:MGI:2442359]
ENSMUSG00000067786	-2.19709	0.00136634	0.027111	Nnat	protein_coding	neuronatin [Source:MGI Symbol;Acc:MGI:104716]
ENSMUSG00000061653	-2.20113	0.00038294	0.0125328	Vmn1r46	protein_coding	vomeronasal 1 receptor 46 [Source:MGI Symbol;Acc:MGI:2148519]
ENSMUSG00000115030	-2.20964	0.00289049	0.0433168	NA	NA	NA
ENSMUSG00000038126	-2.21655	0.00101185	0.0228525	Mphosph9	protein_coding	M-phase phosphoprotein 9 [Source:MGI Symbol;Acc:MGI:2443138]
ENSMUSG00000090077	-2.22653	3.95417e-05	0.00298907	Lime1	protein_coding	Lck interacting transmembrane adaptor 1 [Source:MGI Symbol;Acc:MGI:1919949]
ENSMUSG00000021338	-2.23563	2.27698e-07	0.000111143	Carmil1	protein_coding	capping protein regulator and myosin 1 linker 1 [Source:MGI Symbol;Acc:MGI:1915982]
ENSMUSG00000026276	-2.23669	1.57982e-05	0.00168686	2002-09-01	protein_coding	septin 2 [Source:MGI Symbol;Acc:MGI:97298]
ENSMUSG00000091239	-2.24255	0.000590947	0.0162835	Vmn2r76	protein_coding	vomeronasal 2, receptor 76 [Source:MGI Symbol;Acc:MGI:3761332]
ENSMUSG00000067430	-2.25646	0.000503357	0.0148265	Zfp763	protein_coding	zinc finger protein 763 [Source:MGI Symbol;Acc:MGI:1920701]
ENSMUSG00000026565	-2.25787	1.45829e-06	0.000366375	Pou2f1	protein_coding	POU domain, class 2, transcription factor 1 [Source:MGI Symbol;Acc:MGI:101898]
ENSMUSG00000102095	-2.26252	0.00125353	0.0257254	C730036E19Rik	lincRNA	RIKEN cDNA C730036E19 gene [Source:MGI Symbol;Acc:MGI:3028040]
ENSMUSG00000024011	-2.26766	6.49789e-05	0.00422556	Pi16	protein_coding	peptidase inhibitor 16 [Source:MGI Symbol;Acc:MGI:1921366]
ENSMUSG00000042807	-2.27577	0.000857914	0.0208487	Hecw2	protein_coding	HECT, C2 and WW domain containing E3 ubiquitin protein ligase 2 [Source:MGI Symbol;Acc:MGI:2685817]
ENSMUSG00000111928	-2.29989	1.17737e-05	0.00138718	AC161254.1	processed_pseudogene
ENSMUSG00000034342	-2.3041	2.89492e-06	0.000593402	Cbl	protein_coding	Casitas B-lineage lymphoma [Source:MGI Symbol;Acc:MGI:88279]
ENSMUSG00000085396	-2.31123	1.65397e-05	0.00172978	Firre	processed_transcript	functional intergenic repeating RNA element [Source:MGI Symbol;Acc:MGI:2147989]
ENSMUSG00000032374	-2.3242	0.000594383	0.0163255	Plod2	protein_coding	procollagen lysine, 2-oxoglutarate 5-dioxygenase 2 [Source:MGI Symbol;Acc:MGI:1347007]
ENSMUSG00000031965	-2.34185	6.76755e-05	0.0043465	Tbx20	protein_coding	T-box 20 [Source:MGI Symbol;Acc:MGI:1888496]
ENSMUSG00000086825	-2.34237	0.00181528	0.0328173	Gm15675	lincRNA	predicted gene 15675 [Source:MGI Symbol;Acc:MGI:3783117]
ENSMUSG00000039942	-2.34675	0.00230996	0.0378364	Ptger4	protein_coding	prostaglandin E receptor 4 (subtype EP4) [Source:MGI Symbol;Acc:MGI:104311]
ENSMUSG00000117599	-2.3505	0.000931196	0.021733	NA	NA	NA
ENSMUSG00000000386	-2.35766	0.00344974	0.0473376	Mx1	protein_coding	MX dynamin-like GTPase 1 [Source:MGI Symbol;Acc:MGI:97243]
ENSMUSG00000057969	-2.35873	0.000916325	0.0215087	Sema3b	protein_coding	sema domain, immunoglobulin domain (Ig), short basic domain, secreted, (semaphorin) 3B [Source:MGI Symbol;Acc:MGI:107561]
ENSMUSG00000082292	-2.39054	0.00236218	0.0384452	Gm12250	processed_pseudogene	predicted gene 12250 [Source:MGI Symbol;Acc:MGI:3649299]
ENSMUSG00000112917	-2.40285	0.00117803	0.0248462	AC152951.2	processed_pseudogene
ENSMUSG00000054666	-2.40562	0.000928999	0.0217263	Olfr63	protein_coding	olfactory receptor 63 [Source:MGI Symbol;Acc:MGI:1335096]
ENSMUSG00000038463	-2.41931	0.00289465	0.0433412	Olfml2b	protein_coding	olfactomedin-like 2B [Source:MGI Symbol;Acc:MGI:2443310]
ENSMUSG00000032827	-2.41983	1.42692e-06	0.000366375	Ppp1r9a	protein_coding	protein phosphatase 1, regulatory (inhibitor) subunit 9A [Source:MGI Symbol;Acc:MGI:2442401]
ENSMUSG00000106948	-2.4222	0.000121792	0.00623524	Gm42785	processed_pseudogene	predicted gene 42785 [Source:MGI Symbol;Acc:MGI:5662922]
ENSMUSG00000044349	-2.44749	6.82497e-05	0.00435067	Snhg11	protein_coding	small nucleolar RNA host gene 11 [Source:MGI Symbol;Acc:MGI:2441845]
ENSMUSG00000034438	-2.45173	0.00310865	0.0448928	Gbp8	protein_coding	guanylate-binding protein 8 [Source:MGI Symbol;Acc:MGI:1923324]
ENSMUSG00000073985	-2.47431	0.00194964	0.0341967	Gm10602	antisense_RNA	predicted gene 10602 [Source:MGI Symbol;Acc:MGI:3708759]
ENSMUSG00000053819	-2.48304	1.44545e-07	8.51519e-05	Camk2d	protein_coding	calcium/calmodulin-dependent protein kinase II, delta [Source:MGI Symbol;Acc:MGI:1341265]
ENSMUSG00000111590	-2.48347	0.00321644	0.0457207	OR4P4	protein_coding	olfactory receptor family 4 subfamily P member 4 [Source:HGNC Symbol;Acc:HGNC:15180]
ENSMUSG00000112149	-2.49359	0.000202307	0.00862341	AC153948.1	processed_pseudogene
ENSMUSG00000045730	-2.5105	0.00116339	0.0247081	Adrb2	protein_coding	adrenergic receptor, beta 2 [Source:MGI Symbol;Acc:MGI:87938]
ENSMUSG00000063286	-2.51129	0.000102226	0.00563365	Gm8995	transcribed_unprocessed_pseudogene	predicted gene 8995 [Source:MGI Symbol;Acc:MGI:3644223]
ENSMUSG00000044150	-2.51524	9.04737e-06	0.00121705	A830080D01Rik	protein_coding	RIKEN cDNA A830080D01 gene [Source:MGI Symbol;Acc:MGI:2685992]
ENSMUSG00000036469	-2.53264	0.000255974	0.00980508	2001-03-01	protein_coding	membrane-associated ring finger (C3HC4) 1 [Source:MGI Symbol;Acc:MGI:1920175]
ENSMUSG00000117042	-2.54166	0.00365466	0.0488929	NA	NA	NA
ENSMUSG00000103651	-2.54699	0.00378178	0.0497778	Gm37206	TEC	predicted gene, 37206 [Source:MGI Symbol;Acc:MGI:5610434]
ENSMUSG00000089940	-2.56643	3.06972e-05	0.00248546	Gm4117	antisense_RNA	predicted gene 4117 [Source:MGI Symbol;Acc:MGI:3782293]
ENSMUSG00000028859	-2.57048	1.09999e-08	1.70838e-05	Csf3r	protein_coding	colony stimulating factor 3 receptor (granulocyte) [Source:MGI Symbol;Acc:MGI:1339755]
ENSMUSG00000027840	-2.57195	0.000355324	0.0119027	Wnt2b	protein_coding	wingless-type MMTV integration site family, member 2B [Source:MGI Symbol;Acc:MGI:1261834]
ENSMUSG00000108825	-2.57449	0.00333677	0.0466111	Gm45838	TEC	predicted gene 45838 [Source:MGI Symbol;Acc:MGI:5804953]
ENSMUSG00000063388	-2.58109	9.41718e-06	0.00125209	BC023105	pseudogene	cDNA sequence BC023105 [Source:MGI Symbol;Acc:MGI:2384767]
ENSMUSG00000116450	-2.58425	9.45581e-05	0.00529649	NA	NA	NA
ENSMUSG00000000359	-2.58677	0.000961449	0.0220526	Rem1	protein_coding	rad and gem related GTP binding protein 1 [Source:MGI Symbol;Acc:MGI:1097696]
ENSMUSG00000031433	-2.59207	0.000127996	0.00637515	Rbm41	protein_coding	RNA binding motif protein 41 [Source:MGI Symbol;Acc:MGI:2444923]
ENSMUSG00000085334	-2.5923	0.00322946	0.0457207	Gm12940	processed_transcript	predicted gene 12940 [Source:MGI Symbol;Acc:MGI:3702626]
ENSMUSG00000085028	-2.6169	0.000826183	0.0203513	Slc2a4rg-ps	transcribed_unitary_pseudogene	Slc2a4 regulator, pseudogene [Source:MGI Symbol;Acc:MGI:3651388]
ENSMUSG00000024481	-2.6201	0.00149354	0.0287987	Lvrn	protein_coding	laeverin [Source:MGI Symbol;Acc:MGI:1921824]
ENSMUSG00000103680	-2.63276	0.00352978	0.0480117	Gm37072	TEC	predicted gene, 37072 [Source:MGI Symbol;Acc:MGI:5610300]
ENSMUSG00000017716	-2.63475	0.000300067	0.0107923	Birc5	protein_coding	baculoviral IAP repeat-containing 5 [Source:MGI Symbol;Acc:MGI:1203517]
ENSMUSG00000096822	-2.65663	7.8597e-05	0.00469833	Olfr344	protein_coding	olfactory receptor 344 [Source:MGI Symbol;Acc:MGI:3030178]
ENSMUSG00000111696	-2.67011	0.00010841	0.00584251	AC127302.3	processed_pseudogene
ENSMUSG00000048424	-2.68189	0.000136353	0.006599	Ranbp3l	protein_coding	RAN binding protein 3-like [Source:MGI Symbol;Acc:MGI:2444654]
ENSMUSG00000040016	-2.6872	3.33786e-05	0.00262783	Ptger3	protein_coding	prostaglandin E receptor 3 (subtype EP3) [Source:MGI Symbol;Acc:MGI:97795]
ENSMUSG00000095403	-2.69805	0.000536821	0.0152597	Gm21092	unprocessed_pseudogene	predicted gene, 21092 [Source:MGI Symbol;Acc:MGI:5434447]
ENSMUSG00000103318	-2.69828	2.96583e-05	0.00244089	Gm38356	processed_pseudogene	predicted gene, 38356 [Source:MGI Symbol;Acc:MGI:5611584]
ENSMUSG00000112023	-2.72418	0.00025167	0.00975808	Lilr4b	protein_coding	leukocyte immunoglobulin-like receptor, subfamily B, member 4B [Source:MGI Symbol;Acc:MGI:102702]
ENSMUSG00000042155	-2.74424	0.00054174	0.0153484	Klhl23	protein_coding	kelch-like 23 [Source:MGI Symbol;Acc:MGI:2683536]
ENSMUSG00000022346	-2.74678	0.00102668	0.0230484	Myc	protein_coding	myelocytomatosis oncogene [Source:MGI Symbol;Acc:MGI:97250]
ENSMUSG00000104060	-2.74971	3.70538e-06	0.000688072	Gm37954	TEC	predicted gene, 37954 [Source:MGI Symbol;Acc:MGI:5611182]
ENSMUSG00000084350	-2.75523	0.000676092	0.0179075	Znf41-ps	unprocessed_pseudogene	ZNF41, pseudogene [Source:MGI Symbol;Acc:MGI:1917255]
ENSMUSG00000113571	-2.75612	6.60164e-05	0.00425594	AC122314.1	TEC
ENSMUSG00000004609	-2.78867	0.000165168	0.00760575	Cd33	protein_coding	CD33 antigen [Source:MGI Symbol;Acc:MGI:99440]
ENSMUSG00000096954	-2.79015	0.00340325	0.0470603	Gdap10	lincRNA	ganglioside-induced differentiation-associated-protein 10 [Source:MGI Symbol;Acc:MGI:1338008]
ENSMUSG00000110631	-2.79031	2.79528e-07	0.00012567	Gm42047	lincRNA	predicted gene, 42047 [Source:MGI Symbol;Acc:MGI:5624932]
ENSMUSG00000034612	-2.79375	2.29896e-05	0.00208912	Chst11	protein_coding	carbohydrate sulfotransferase 11 [Source:MGI Symbol;Acc:MGI:1927166]
ENSMUSG00000110488	-2.79643	0.000331887	0.0114447	Gm45724	TEC	predicted gene 45724 [Source:MGI Symbol;Acc:MGI:5804839]
ENSMUSG00000092471	-2.80013	0.000350578	0.0118132	Cyp21a2-ps	unprocessed_pseudogene	cytochrome P450, family 21, subfamily a, polypeptide 2 pseudogene [Source:MGI Symbol;Acc:MGI:3645529]
ENSMUSG00000100586	-2.80522	0.000298423	0.0107558	Vmn1r90	protein_coding	vomeronasal 1 receptor 90 [Source:MGI Symbol;Acc:MGI:3612342]
ENSMUSG00000028989	-2.80799	0.00126932	0.0258156	Angptl7	protein_coding	angiopoietin-like 7 [Source:MGI Symbol;Acc:MGI:3605801]
ENSMUSG00000094472	-2.80828	1.1535e-07	7.29869e-05	Gm21897	protein_coding	predicted gene, 21897 [Source:MGI Symbol;Acc:MGI:5434061]
ENSMUSG00000061331	-2.80849	3.97191e-06	0.000706496	Gm17132	unprocessed_pseudogene	predicted gene 17132 [Source:MGI Symbol;Acc:MGI:4937959]
ENSMUSG00000108189	-2.82387	0.00284638	0.0428639	Gm43887	TEC	predicted gene, 43887 [Source:MGI Symbol;Acc:MGI:5690279]
ENSMUSG00000079553	-2.84627	0.000395974	0.0128392	Kifc1	protein_coding	kinesin family member C1 [Source:MGI Symbol;Acc:MGI:109596]
ENSMUSG00000114147	-2.86592	0.002334	0.0381936	AC134468.3	transcribed_processed_pseudogene
ENSMUSG00000092032	-2.86828	0.000174083	0.00776511	Vmn2r59	protein_coding	vomeronasal 2, receptor 59 [Source:MGI Symbol;Acc:MGI:3643747]
ENSMUSG00000098543	-2.88512	0.00139942	0.0275117	Gm27533	misc_RNA	predicted gene, 27533 [Source:MGI Symbol;Acc:MGI:5530915]
ENSMUSG00000035004	-2.89527	1.26029e-06	0.000341759	Igsf6	protein_coding	immunoglobulin superfamily, member 6 [Source:MGI Symbol;Acc:MGI:1891393]
ENSMUSG00000021057	-2.90509	0.00263412	0.040762	Akap5	protein_coding	A kinase (PRKA) anchor protein 5 [Source:MGI Symbol;Acc:MGI:2685104]
ENSMUSG00000029797	-2.92456	0.000161465	0.00750432	Sspo	protein_coding	SCO-spondin [Source:MGI Symbol;Acc:MGI:2674311]
ENSMUSG00000102602	-2.939	9.28001e-05	0.00526702	A930004J17Rik	TEC	RIKEN cDNA A930004J17 gene [Source:MGI Symbol;Acc:MGI:2442442]
ENSMUSG00000097879	-3.05363	5.84449e-05	0.003931	Gm26869	lincRNA	predicted gene, 26869 [Source:MGI Symbol;Acc:MGI:5477363]
ENSMUSG00000002055	-3.05597	0.000215067	0.00886459	Spag5	protein_coding	sperm associated antigen 5 [Source:MGI Symbol;Acc:MGI:1927470]
ENSMUSG00000104350	-3.05999	0.00186652	0.0333553	Gm38244	TEC	predicted gene, 38244 [Source:MGI Symbol;Acc:MGI:5611472]
ENSMUSG00000019124	-3.07476	0.00153003	0.029173	Scrn1	protein_coding	secernin 1 [Source:MGI Symbol;Acc:MGI:1917188]
ENSMUSG00000074796	-3.08572	1.48706e-05	0.00164967	Slc4a11	protein_coding	solute carrier family 4, sodium bicarbonate transporter-like, member 11 [Source:MGI Symbol;Acc:MGI:2138987]
ENSMUSG00000019773	-3.09867	0.000475793	0.0142793	Fbxo5	protein_coding	F-box protein 5 [Source:MGI Symbol;Acc:MGI:1914391]
ENSMUSG00000025912	-3.11164	0.000478122	0.0143052	Mybl1	protein_coding	myeloblastosis oncogene-like 1 [Source:MGI Symbol;Acc:MGI:99925]
ENSMUSG00000073102	-3.11589	0.000183745	0.00804896	Drc1	protein_coding	dynein regulatory complex subunit 1 [Source:MGI Symbol;Acc:MGI:2685906]
ENSMUSG00000072571	-3.1185	0.000265759	0.00999416	Tmem253	protein_coding	transmembrane protein 253 [Source:MGI Symbol;Acc:MGI:3588246]
ENSMUSG00000072707	-3.1283	0.00349305	0.0477784	Olfr31	protein_coding	olfactory receptor 31 [Source:MGI Symbol;Acc:MGI:109304]
ENSMUSG00000110411	-3.14733	0.00139438	0.0274442	Gm45457	TEC	predicted gene 45457 [Source:MGI Symbol;Acc:MGI:5791293]
ENSMUSG00000069893	-3.16963	0.00161924	0.0303005	9930111J21Rik1	protein_coding	RIKEN cDNA 9930111J21 gene 1 [Source:MGI Symbol;Acc:MGI:3041173]
ENSMUSG00000104435	-3.19729	0.00376825	0.0497502	Gm37422	antisense_RNA	predicted gene, 37422 [Source:MGI Symbol;Acc:MGI:5610650]
ENSMUSG00000114339	-3.20912	0.000196677	0.00846356	AC160984.1	processed_pseudogene
ENSMUSG00000025784	-3.20965	0.000421776	0.0132945	Clec3b	protein_coding	C-type lectin domain family 3, member b [Source:MGI Symbol;Acc:MGI:104540]
ENSMUSG00000050953	-3.23182	1.105e-10	6.29262e-07	Gja1	protein_coding	gap junction protein, alpha 1 [Source:MGI Symbol;Acc:MGI:95713]
ENSMUSG00000027398	-3.24057	6.39737e-05	0.00419184	Il1b	protein_coding	interleukin 1 beta [Source:MGI Symbol;Acc:MGI:96543]
ENSMUSG00000033538	-3.24778	1.93613e-06	0.000441025	Casp4	protein_coding	caspase 4, apoptosis-related cysteine peptidase [Source:MGI Symbol;Acc:MGI:107700]
ENSMUSG00000106797	-3.24977	7.63886e-05	0.00467194	Gm42936	processed_transcript	predicted gene 42936 [Source:MGI Symbol;Acc:MGI:5663073]
ENSMUSG00000049687	-3.25781	2.95796e-06	0.000594515	Fam109b	protein_coding	family with sequence similarity 109, member B [Source:MGI Symbol;Acc:MGI:2443609]
ENSMUSG00000027996	-3.28037	0.000880347	0.0210937	Sfrp2	protein_coding	secreted frizzled-related protein 2 [Source:MGI Symbol;Acc:MGI:108078]
ENSMUSG00000097312	-3.28239	0.0010017	0.0227031	Gm26870	lincRNA	predicted gene, 26870 [Source:MGI Symbol;Acc:MGI:5477364]
ENSMUSG00000105909	-3.29175	7.23271e-05	0.00450962	Gm43189	sense_intronic	predicted gene 43189 [Source:MGI Symbol;Acc:MGI:5663326]
ENSMUSG00000002489	-3.30843	5.47528e-11	6.29262e-07	Tiam1	protein_coding	T cell lymphoma invasion and metastasis 1 [Source:MGI Symbol;Acc:MGI:103306]
ENSMUSG00000109674	-3.31015	1.82786e-05	0.00184776	Gm45470	antisense_RNA	predicted gene 45470 [Source:MGI Symbol;Acc:MGI:5791306]
ENSMUSG00000000157	-3.35572	0.000420381	0.0132917	Itgb2l	protein_coding	integrin beta 2-like [Source:MGI Symbol;Acc:MGI:1277979]
ENSMUSG00000103509	-3.36414	0.000555875	0.0155681	Gm38372	TEC	predicted gene, 38372 [Source:MGI Symbol;Acc:MGI:5611600]
ENSMUSG00000109564	-3.40918	3.20925e-05	0.002562	Muc16	protein_coding	mucin 16 [Source:MGI Symbol;Acc:MGI:1920982]
ENSMUSG00000086165	-3.41284	0.00329553	0.046262	Gm15690	antisense_RNA	predicted gene 15690 [Source:MGI Symbol;Acc:MGI:3783131]
ENSMUSG00000102411	-3.43126	0.000427178	0.01344	Gm36936	TEC	predicted gene, 36936 [Source:MGI Symbol;Acc:MGI:5610164]
ENSMUSG00000109087	-3.43251	4.14468e-05	0.0031111	Gm45105	processed_pseudogene	predicted gene 45105 [Source:MGI Symbol;Acc:MGI:5753681]
ENSMUSG00000100550	-3.44308	0.00348804	0.0477482	2310039L15Rik	lincRNA	RIKEN cDNA 2310039L15 gene [Source:MGI Symbol;Acc:MGI:1916879]
ENSMUSG00000045678	-3.45605	0.00340115	0.0470603	Olfr1489	protein_coding	olfactory receptor 1489 [Source:MGI Symbol;Acc:MGI:3031323]
ENSMUSG00000052229	-3.49172	0.000129497	0.00643121	Gpr17	protein_coding	G protein-coupled receptor 17 [Source:MGI Symbol;Acc:MGI:3584514]
ENSMUSG00000052415	-3.56794	0.000332811	0.0114447	Tchh	protein_coding	trichohyalin [Source:MGI Symbol;Acc:MGI:2177944]
ENSMUSG00000052496	-3.57426	0.00291032	0.0434589	Pkdrej	protein_coding	polycystin (PKD) family receptor for egg jelly [Source:MGI Symbol;Acc:MGI:1338786]
ENSMUSG00000056130	-3.57809	0.00198174	0.0344332	Ticam2	protein_coding	toll-like receptor adaptor molecule 2 [Source:MGI Symbol;Acc:MGI:3040056]
ENSMUSG00000024330	-3.60022	0.00233884	0.0381996	Col11a2	protein_coding	collagen, type XI, alpha 2 [Source:MGI Symbol;Acc:MGI:88447]
ENSMUSG00000040264	-3.66199	1.95886e-05	0.0019344	Gbp2b	protein_coding	guanylate binding protein 2b [Source:MGI Symbol;Acc:MGI:95666]
ENSMUSG00000027469	-3.71422	0.000307531	0.0109456	Tpx2	protein_coding	TPX2, microtubule-associated [Source:MGI Symbol;Acc:MGI:1919369]
ENSMUSG00000097322	-3.87448	0.000173779	0.00776511	A530083I20Rik	processed_transcript	RIKEN cDNA A530083I20 gene [Source:MGI Symbol;Acc:MGI:3040711]
ENSMUSG00000016624	-3.88931	0.00244967	0.0393329	Phf21b	protein_coding	PHD finger protein 21B [Source:MGI Symbol;Acc:MGI:2443812]
ENSMUSG00000086231	-3.90979	0.000909233	0.0214549	Rapgef4os3	antisense_RNA	Rap guanine nucleotide exchange factor (GEF) 4, opposite strand 3 [Source:MGI Symbol;Acc:MGI:2442080]
ENSMUSG00000112478	-3.91315	1.85212e-08	2.09429e-05	AC153370.2	lincRNA
ENSMUSG00000037849	-3.94159	1.45006e-06	0.000366375	Ifi206	protein_coding	interferon activated gene 206 [Source:MGI Symbol;Acc:MGI:3646410]
ENSMUSG00000108218	-3.97327	4.75575e-10	1.20413e-06	Olfr1372-ps1	transcribed_unprocessed_pseudogene	olfactory receptor 1372, pseudogene 1 [Source:MGI Symbol;Acc:MGI:3031206]
ENSMUSG00000037860	-4.0148	7.17756e-06	0.00103916	Aim2	protein_coding	absent in melanoma 2 [Source:MGI Symbol;Acc:MGI:2686159]
ENSMUSG00000107092	-4.03283	0.000390145	0.0127199	Gm7993	processed_pseudogene	predicted gene 7993 [Source:MGI Symbol;Acc:MGI:3647399]
ENSMUSG00000017861	-4.038	4.14413e-06	0.000706496	Mybl2	protein_coding	myeloblastosis oncogene-like 2 [Source:MGI Symbol;Acc:MGI:101785]
ENSMUSG00000038943	-4.0684	9.37296e-05	0.00528474	Prc1	protein_coding	protein regulator of cytokinesis 1 [Source:MGI Symbol;Acc:MGI:1858961]
ENSMUSG00000116270	-4.14721	1.14896e-05	0.00137224	NA	NA	NA
ENSMUSG00000078956	-4.2739	7.27105e-05	0.00451704	Gm14221	lincRNA	predicted gene 14221 [Source:MGI Symbol;Acc:MGI:3650696]
ENSMUSG00000056679	-4.30291	0.00335784	0.0467526	Gpr173	protein_coding	G-protein coupled receptor 173 [Source:MGI Symbol;Acc:MGI:1918021]
ENSMUSG00000045328	-4.31831	2.5975e-05	0.00225257	Cenpe	protein_coding	centromere protein E [Source:MGI Symbol;Acc:MGI:1098230]
ENSMUSG00000030329	-4.35382	4.17678e-06	0.000706496	Pianp	protein_coding	PILR alpha associated neural protein [Source:MGI Symbol;Acc:MGI:2441908]
ENSMUSG00000097124	-4.35413	7.34756e-05	0.00454803	A530020G20Rik	antisense_RNA	RIKEN cDNA A530020G20 gene [Source:MGI Symbol;Acc:MGI:2442825]
ENSMUSG00000054203	-4.36222	0.00109191	0.0238878	Ifi205	protein_coding	interferon activated gene 205 [Source:MGI Symbol;Acc:MGI:101847]
ENSMUSG00000085950	-4.37283	0.00258761	0.0404357	Gm13589	lincRNA	predicted gene 13589 [Source:MGI Symbol;Acc:MGI:3649991]
ENSMUSG00000061356	-4.43104	0.00181304	0.0328113	Nuggc	protein_coding	nuclear GTPase, germinal center associated [Source:MGI Symbol;Acc:MGI:2685446]
ENSMUSG00000037572	-4.47151	3.23052e-05	0.00256699	Wdhd1	protein_coding	WD repeat and HMG-box DNA binding protein 1 [Source:MGI Symbol;Acc:MGI:2443514]
ENSMUSG00000034311	-4.49861	0.000711721	0.0183671	Kif4	protein_coding	kinesin family member 4 [Source:MGI Symbol;Acc:MGI:108389]
ENSMUSG00000043036	-4.54437	0.00248242	0.0395612	Ccdc63	protein_coding	coiled-coil domain containing 63 [Source:MGI Symbol;Acc:MGI:3607777]
ENSMUSG00000056220	-4.54534	1.60851e-07	8.70861e-05	Pla2g4a	protein_coding	phospholipase A2, group IVA (cytosolic, calcium-dependent) [Source:MGI Symbol;Acc:MGI:1195256]
ENSMUSG00000028487	-4.61104	0.000270246	0.0101026	Bnc2	protein_coding	basonuclin 2 [Source:MGI Symbol;Acc:MGI:2443805]
ENSMUSG00000106714	-4.64768	1.51327e-07	8.61758e-05	Gm42546	TEC	predicted gene 42546 [Source:MGI Symbol;Acc:MGI:5662683]
ENSMUSG00000027326	-4.65268	0.00189054	0.0335739	Knl1	protein_coding	kinetochore scaffold 1 [Source:MGI Symbol;Acc:MGI:1923714]
ENSMUSG00000037868	-4.65575	0.000655699	0.0175579	Egr2	protein_coding	early growth response 2 [Source:MGI Symbol;Acc:MGI:95296]
ENSMUSG00000055407	-4.66232	0.00200648	0.03459	Map6	protein_coding	microtubule-associated protein 6 [Source:MGI Symbol;Acc:MGI:1201690]
ENSMUSG00000017400	-4.80503	0.000694147	0.0182197	Stac2	protein_coding	SH3 and cysteine rich domain 2 [Source:MGI Symbol;Acc:MGI:2144518]
ENSMUSG00000079534	-4.8817	0.000217854	0.0088826	Gm5640	protein_coding	predicted gene 5640 [Source:MGI Symbol;Acc:MGI:3645126]
ENSMUSG00000091345	-4.90389	0.00066515	0.0177189	Col6a5	protein_coding	collagen, type VI, alpha 5 [Source:MGI Symbol;Acc:MGI:3648134]
ENSMUSG00000105134	-4.9098	2.47488e-07	0.000115677	Gm42923	TEC	predicted gene 42923 [Source:MGI Symbol;Acc:MGI:5663060]
ENSMUSG00000106549	-4.92492	1.33336e-06	0.000352833	Gm42653	TEC	predicted gene 42653 [Source:MGI Symbol;Acc:MGI:5662790]
ENSMUSG00000087556	-5.03633	0.000100886	0.00557777	Gm15764	processed_transcript	predicted gene 15764 [Source:MGI Symbol;Acc:MGI:3783206]
ENSMUSG00000109195	-5.04692	0.000607341	0.016544	Gm45038	processed_pseudogene	predicted gene 45038 [Source:MGI Symbol;Acc:MGI:5753614]
ENSMUSG00000021373	-5.05718	0.00203879	0.0349355	Cap2	protein_coding	CAP, adenylate cyclase-associated protein, 2 (yeast) [Source:MGI Symbol;Acc:MGI:1914502]
ENSMUSG00000020892	-5.10586	0.00249764	0.0397471	Aloxe3	protein_coding	arachidonate lipoxygenase 3 [Source:MGI Symbol;Acc:MGI:1345140]
ENSMUSG00000112474	-5.1502	0.00153543	0.0292434	AC147512.2	processed_pseudogene
ENSMUSG00000090966	-5.16851	0.000707115	0.0183036	Vmn2r116	protein_coding	vomeronasal 2, receptor 116 [Source:MGI Symbol;Acc:MGI:3646674]
ENSMUSG00000090963	-5.18419	0.00037041	0.0121928	Gm17655	protein_coding	predicted gene, 17655 [Source:MGI Symbol;Acc:MGI:4937289]
ENSMUSG00000083899	-5.18573	0.000697543	0.0182197	Gm12346	transcribed_processed_pseudogene	predicted gene 12346 [Source:MGI Symbol;Acc:MGI:3649810]
ENSMUSG00000085091	-5.21023	0.00109204	0.0238878	Egfros	antisense_RNA	epidermal growth factor receptor, opposite strand [Source:MGI Symbol;Acc:MGI:2443051]
ENSMUSG00000047146	-5.26027	4.88117e-07	0.000181282	Tet1	protein_coding	tet methylcytosine dioxygenase 1 [Source:MGI Symbol;Acc:MGI:1098693]
ENSMUSG00000053740	-5.27559	0.000121773	0.00623524	Gm6457	processed_pseudogene	predicted pseudogene 6457 [Source:MGI Symbol;Acc:MGI:3648519]
ENSMUSG00000102780	-5.39674	0.000154211	0.00727773	Gm38253	TEC	predicted gene, 38253 [Source:MGI Symbol;Acc:MGI:5611481]
ENSMUSG00000059146	-5.41457	0.000111891	0.00595495	Ntrk3	protein_coding	neurotrophic tyrosine kinase, receptor, type 3 [Source:MGI Symbol;Acc:MGI:97385]
ENSMUSG00000086962	-5.43069	0.00340243	0.0470603	Gm12248	protein_coding	predicted gene 12248 [Source:MGI Symbol;Acc:MGI:3651124]
ENSMUSG00000015709	-5.44426	0.000507165	0.0149129	Arnt2	protein_coding	aryl hydrocarbon receptor nuclear translocator 2 [Source:MGI Symbol;Acc:MGI:107188]
ENSMUSG00000075014	-5.44784	0.00184891	0.0331445	Gm10800	protein_coding	predicted gene 10800 [Source:MGI Symbol;Acc:MGI:3641657]
ENSMUSG00000055675	-5.575	1.78672e-06	0.000418142	Kbtbd11	protein_coding	kelch repeat and BTB (POZ) domain containing 11 [Source:MGI Symbol;Acc:MGI:1922151]
ENSMUSG00000040165	-5.60766	1.78681e-08	2.09429e-05	Cd209c	protein_coding	CD209c antigen [Source:MGI Symbol;Acc:MGI:2157945]
ENSMUSG00000111942	-5.64299	0.000130893	0.00648168	AC135641.1	processed_pseudogene
ENSMUSG00000106682	-5.65763	0.00299462	0.044041	Gm42648	TEC	predicted gene 42648 [Source:MGI Symbol;Acc:MGI:5662785]
ENSMUSG00000050994	-5.67105	5.11445e-05	0.00358096	Adgb	protein_coding	androglobin [Source:MGI Symbol;Acc:MGI:3605549]
ENSMUSG00000086245	-5.71323	0.00128775	0.0260554	Gm16170	antisense_RNA	predicted gene 16170 [Source:MGI Symbol;Acc:MGI:3805548]
ENSMUSG00000087298	-5.74785	0.00286666	0.0429973	Gm9392	processed_pseudogene	predicted pseudogene 9392 [Source:MGI Symbol;Acc:MGI:3643262]
ENSMUSG00000096856	-5.75086	1.14429e-05	0.00137224	Gm10778	protein_coding	predicted gene 10778 [Source:MGI Symbol;Acc:MGI:3809656]
ENSMUSG00000057182	-5.78938	0.0014606	0.0283555	Scn3a	protein_coding	sodium channel, voltage-gated, type III, alpha [Source:MGI Symbol;Acc:MGI:98249]
ENSMUSG00000027676	-5.80861	0.00154494	0.0292613	Ccdc39	protein_coding	coiled-coil domain containing 39 [Source:MGI Symbol;Acc:MGI:1289263]
ENSMUSG00000070425	-5.88829	8.17792e-05	0.00482258	Xntrpc	protein_coding	Xndc1-transient receptor potential cation channel, subfamily C, member 2 readthrough [Source:MGI Symbol;Acc:MGI:5546370]
ENSMUSG00000097451	-6.11736	0.0013636	0.027111	Rian	processed_transcript	RNA imprinted and accumulated in nucleus [Source:MGI Symbol;Acc:MGI:1922995]
ENSMUSG00000062017	-6.32885	0.000142341	0.00681164	Abca14	protein_coding	ATP-binding cassette, sub-family A (ABC1), member 14 [Source:MGI Symbol;Acc:MGI:2388708]
ENSMUSG00000058126	-6.74044	2.97247e-05	0.00244089	Tpm3-rs7	protein_coding	tropomyosin 3, related sequence 7 [Source:MGI Symbol;Acc:MGI:99705]
ENSMUSG00000091228	-6.92593	0.000776003	0.0195246	Gm20390	protein_coding	predicted gene 20390 [Source:MGI Symbol;Acc:MGI:5141855]
ENSMUSG00000104156	-7.51535	1.98371e-10	8.47242e-07	Gm38102	lincRNA	predicted gene, 38102 [Source:MGI Symbol;Acc:MGI:5611330]
ENSMUSG00000091421	-8.51667	0.00254473	0.0401301	Gm4202	processed_pseudogene	predicted gene 4202 [Source:MGI Symbol;Acc:MGI:3782379]
ENSMUSG00000100131	-16.6241	9.07092e-05	0.00518286	Gm28439	unprocessed_pseudogene	predicted gene 28439 [Source:MGI Symbol;Acc:MGI:5579145]
