# Supplementary material for: Fibrogenic Activity of MECP2 Is Regulated by Phosphorylation in Hepatic Stellate Cells
Source: Gastroenterology. 2019 Nov;157(5):1398–1412.e9. doi: 10.1053/j.gastro.2019.07.029 (PMC6853276; doi:10.1053/j.gastro.2019.07.029)
Supplement: Supplementary Table 6 [file mmc6.xlsx]

## Sheet: RNAsig_CCL4_fc2
Ensembl gene ID	log2FoldChange	pvalue	padj	Gene symbol	biotype	Description
ENSMUSG00000091228	7.65535	0.000591017	0.00702431	Gm20390	protein_coding	predicted gene 20390 [Source:MGI Symbol;Acc:MGI:5141855]
ENSMUSG00000018868	7.55692	1.17202e-07	7.76077e-06	Pnpla5	protein_coding	patatin-like phospholipase domain containing 5 [Source:MGI Symbol;Acc:MGI:1923022]
ENSMUSG00000114818	7.31844	9.54785e-10	1.39415e-07	AC154612.1	lincRNA
ENSMUSG00000078901	7.00288	0.00163822	0.0151365	Gm14440	protein_coding	predicted gene 14440 [Source:MGI Symbol;Acc:MGI:3702430]
ENSMUSG00000113630	6.5615	0.00019261	0.00299686	CT010460.2	lincRNA
ENSMUSG00000098369	6.53781	0.007743	0.0486232	Gm2274	unprocessed_pseudogene	predicted gene 2274 [Source:MGI Symbol;Acc:MGI:3780444]
ENSMUSG00000104156	6.39787	1.38474e-08	1.39158e-06	Gm38102	lincRNA	predicted gene, 38102 [Source:MGI Symbol;Acc:MGI:5611330]
ENSMUSG00000083929	6.37062	0.000504598	0.00620183	Gm10600	protein_coding	predicted gene 10600 [Source:MGI Symbol;Acc:MGI:3710628]
ENSMUSG00000109129	6.29756	0.00419718	0.0309472	Gm44973	protein_coding	predicted gene 44973 [Source:MGI Symbol;Acc:MGI:5753549]
ENSMUSG00000027577	6.21809	2.11098e-29	3.6064e-25	Chrna4	protein_coding	cholinergic receptor, nicotinic, alpha polypeptide 4 [Source:MGI Symbol;Acc:MGI:87888]
ENSMUSG00000106889	6.20482	8.00267e-05	0.0015143	Gm7463	processed_pseudogene	predicted gene 7463 [Source:MGI Symbol;Acc:MGI:3645336]
ENSMUSG00000029663	6.11191	6.11924e-06	0.000190421	Gngt1	protein_coding	guanine nucleotide binding protein (G protein), gamma transducing activity polypeptide 1 [Source:MGI Symbol;Acc:MGI:109165]
ENSMUSG00000027716	5.92515	5.41066e-07	2.66385e-05	Trpc3	protein_coding	transient receptor potential cation channel, subfamily C, member 3 [Source:MGI Symbol;Acc:MGI:109526]
ENSMUSG00000079620	5.89692	0.000603587	0.00712927	Muc4	protein_coding	mucin 4 [Source:MGI Symbol;Acc:MGI:2153525]
ENSMUSG00000038379	5.69644	0.000420128	0.00543038	Ttk	protein_coding	Ttk protein kinase [Source:MGI Symbol;Acc:MGI:1194921]
ENSMUSG00000085834	5.65287	0.000190544	0.00297828	Gm15622	antisense_RNA	predicted gene 15622 [Source:MGI Symbol;Acc:MGI:3783067]
ENSMUSG00000079243	5.50749	3.69624e-08	3.01215e-06	Xirp1	protein_coding	xin actin-binding repeat containing 1 [Source:MGI Symbol;Acc:MGI:1333878]
ENSMUSG00000041468	5.49382	0.000413504	0.00536801	Gpr12	protein_coding	G-protein coupled receptor 12 [Source:MGI Symbol;Acc:MGI:101909]
ENSMUSG00000090610	5.49137	6.02967e-05	0.00121034	Gm3571	processed_pseudogene	predicted gene 3571 [Source:MGI Symbol;Acc:MGI:3781748]
ENSMUSG00000028240	5.47513	5.14461e-05	0.00107577	Cyp7a1	protein_coding	cytochrome P450, family 7, subfamily a, polypeptide 1 [Source:MGI Symbol;Acc:MGI:106091]
ENSMUSG00000041653	5.35965	3.40132e-15	2.42118e-12	Pnpla3	protein_coding	patatin-like phospholipase domain containing 3 [Source:MGI Symbol;Acc:MGI:2151796]
ENSMUSG00000037509	5.25398	0.000553847	0.00665562	Arhgef4	protein_coding	Rho guanine nucleotide exchange factor (GEF) 4 [Source:MGI Symbol;Acc:MGI:2442507]
ENSMUSG00000078503	5.22089	0.00182808	0.0164807	Zfp990	protein_coding	zinc finger protein 990 [Source:MGI Symbol;Acc:MGI:3652161]
ENSMUSG00000028587	5.21292	3.93943e-05	0.000865053	Orc1	protein_coding	origin recognition complex, subunit 1 [Source:MGI Symbol;Acc:MGI:1328337]
ENSMUSG00000114452	5.12896	0.00280775	0.022962	AC123619.1	lincRNA
ENSMUSG00000110757	5.1046	0.00401654	0.0298862	AC159308.1	unprocessed_pseudogene
ENSMUSG00000110488	5.07674	0.000261653	0.0037882	Gm45724	TEC	predicted gene 45724 [Source:MGI Symbol;Acc:MGI:5804839]
ENSMUSG00000026058	5.03827	0.000646462	0.00748756	Khdrbs2	protein_coding	KH domain containing, RNA binding, signal transduction associated 2 [Source:MGI Symbol;Acc:MGI:2159649]
ENSMUSG00000025582	4.97243	0.000202371	0.00311749	Nptx1	protein_coding	neuronal pentraxin 1 [Source:MGI Symbol;Acc:MGI:107811]
ENSMUSG00000036027	4.92049	0.000464558	0.00584587	1810046K07Rik	protein_coding	RIKEN cDNA 1810046K07 gene [Source:MGI Symbol;Acc:MGI:1917059]
ENSMUSG00000021613	4.80161	0.000741271	0.00829331	Hapln1	protein_coding	hyaluronan and proteoglycan link protein 1 [Source:MGI Symbol;Acc:MGI:1337006]
ENSMUSG00000027762	4.76793	7.30379e-09	8.27569e-07	Sucnr1	protein_coding	succinate receptor 1 [Source:MGI Symbol;Acc:MGI:1934135]
ENSMUSG00000092499	4.76161	0.00119091	0.011884	1700092C10Rik	antisense_RNA	RIKEN cDNA 1700092C10 gene [Source:MGI Symbol;Acc:MGI:1920804]
ENSMUSG00000072978	4.74528	0.00368179	0.0279803	Gm5830	processed_pseudogene	predicted pseudogene 5830 [Source:MGI Symbol;Acc:MGI:3647375]
ENSMUSG00000104501	4.70828	2.26905e-14	1.29215e-11	Gm37736	TEC	predicted gene, 37736 [Source:MGI Symbol;Acc:MGI:5610964]
ENSMUSG00000087173	4.64187	0.00281813	0.0230248	Gm11337	antisense_RNA	predicted gene 11337 [Source:MGI Symbol;Acc:MGI:3651858]
ENSMUSG00000049249	4.63492	0.000834685	0.00899636	Gm5316	transcribed_processed_pseudogene	predicted gene 5316 [Source:MGI Symbol;Acc:MGI:3645576]
ENSMUSG00000103539	4.61264	0.00352379	0.027061	Gm37834	TEC	predicted gene, 37834 [Source:MGI Symbol;Acc:MGI:5611062]
ENSMUSG00000090217	4.52748	0.00134053	0.0129975	Gm16116	antisense_RNA	predicted gene 16116 [Source:MGI Symbol;Acc:MGI:3802040]
ENSMUSG00000021983	4.44515	0.00110366	0.0111807	Atp8a2	protein_coding	ATPase, aminophospholipid transporter-like, class I, type 8A, member 2 [Source:MGI Symbol;Acc:MGI:1354710]
ENSMUSG00000095562	4.44216	0.000353415	0.00478426	Gm21887	protein_coding	predicted gene, 21887 [Source:MGI Symbol;Acc:MGI:5434051]
ENSMUSG00000008307	4.39054	4.71701e-05	0.00100106	1700109H08Rik	protein_coding	RIKEN cDNA 1700109H08 gene [Source:MGI Symbol;Acc:MGI:1924286]
ENSMUSG00000112109	4.34021	0.00301483	0.0241469	AC159466.1	lincRNA
ENSMUSG00000115575	4.2897	0.00191365	0.017063	NA	NA	NA
ENSMUSG00000042942	4.2775	0.000264584	0.00382093	Greb1l	protein_coding	growth regulation by estrogen in breast cancer-like [Source:MGI Symbol;Acc:MGI:3576497]
ENSMUSG00000038751	4.23283	1.08138e-06	4.67706e-05	Ptk6	protein_coding	PTK6 protein tyrosine kinase 6 [Source:MGI Symbol;Acc:MGI:99683]
ENSMUSG00000109674	4.18915	1.76342e-05	0.000455081	Gm45470	antisense_RNA	predicted gene 45470 [Source:MGI Symbol;Acc:MGI:5791306]
ENSMUSG00000035686	4.12888	7.28399e-15	4.60888e-12	Thrsp	protein_coding	thyroid hormone responsive [Source:MGI Symbol;Acc:MGI:109126]
ENSMUSG00000097783	4.12314	0.00162196	0.0150123	Gm26747	lincRNA	predicted gene, 26747 [Source:MGI Symbol;Acc:MGI:5477241]
ENSMUSG00000106030	4.11607	0.000438287	0.00558783	Gm43611	TEC	predicted gene 43611 [Source:MGI Symbol;Acc:MGI:5663748]
ENSMUSG00000102982	4.09737	0.00619982	0.0413096	Gm38319	TEC	predicted gene, 38319 [Source:MGI Symbol;Acc:MGI:5611547]
ENSMUSG00000030346	4.03732	0.000299774	0.00420281	Rad51ap1	protein_coding	RAD51 associated protein 1 [Source:MGI Symbol;Acc:MGI:1098224]
ENSMUSG00000114977	4.03363	0.00628209	0.0417065	NA	NA	NA
ENSMUSG00000112615	3.99187	8.5818e-07	3.82797e-05	AC125041.3	processed_pseudogene
ENSMUSG00000073102	3.98594	2.05439e-05	0.000515376	Drc1	protein_coding	dynein regulatory complex subunit 1 [Source:MGI Symbol;Acc:MGI:2685906]
ENSMUSG00000083287	3.9676	1.38603e-05	0.000374829	Gm13502	processed_pseudogene	predicted gene 13502 [Source:MGI Symbol;Acc:MGI:3649894]
ENSMUSG00000074987	3.95961	0.00520549	0.0362481	Wt1os	antisense_RNA	Wilms tumor 1 homolog, opposite strand [Source:MGI Symbol;Acc:MGI:2138884]
ENSMUSG00000113063	3.92194	9.02028e-08	6.26433e-06	AC141642.1	lincRNA
ENSMUSG00000089901	3.85755	0.00225682	0.0193843	Gm8113	protein_coding	predicted gene 8113 [Source:MGI Symbol;Acc:MGI:3648791]
ENSMUSG00000037579	3.84483	0.000108006	0.00191844	Kcnh3	protein_coding	potassium voltage-gated channel, subfamily H (eag-related), member 3 [Source:MGI Symbol;Acc:MGI:1341723]
ENSMUSG00000071532	3.78132	0.00598352	0.0402186	Gm10335	processed_pseudogene	predicted gene 10335 [Source:MGI Symbol;Acc:MGI:3641693]
ENSMUSG00000101211	3.77928	0.000969707	0.0101191	Gm28818	lincRNA	predicted gene 28818 [Source:MGI Symbol;Acc:MGI:5579524]
ENSMUSG00000045776	3.77273	5.7616e-05	0.00117041	Lrtm1	protein_coding	leucine-rich repeats and transmembrane domains 1 [Source:MGI Symbol;Acc:MGI:2442106]
ENSMUSG00000090031	3.74902	0.00252049	0.0211187	4732440D04Rik	antisense_RNA	RIKEN cDNA 4732440D04 gene [Source:MGI Symbol;Acc:MGI:3604103]
ENSMUSG00000058258	3.74852	4.66335e-16	4.42603e-13	Idi1	protein_coding	isopentenyl-diphosphate delta isomerase [Source:MGI Symbol;Acc:MGI:2442264]
ENSMUSG00000074052	3.7362	0.000853659	0.00913779	BC048644	bidirectional_promoter_lncRNA	cDNA sequence BC048644 [Source:MGI Symbol;Acc:MGI:3039566]
ENSMUSG00000017499	3.72227	5.51999e-07	2.69439e-05	Cdc6	protein_coding	cell division cycle 6 [Source:MGI Symbol;Acc:MGI:1345150]
ENSMUSG00000023940	3.71274	0.00105036	0.0107451	Sgo1	protein_coding	shugoshin 1 [Source:MGI Symbol;Acc:MGI:1919665]
ENSMUSG00000074657	3.70896	0.000197357	0.00306026	Kif5a	protein_coding	kinesin family member 5A [Source:MGI Symbol;Acc:MGI:109564]
ENSMUSG00000037572	3.68346	0.000520357	0.00634984	Wdhd1	protein_coding	WD repeat and HMG-box DNA binding protein 1 [Source:MGI Symbol;Acc:MGI:2443514]
ENSMUSG00000111429	3.67397	0.000147388	0.00245417	AC098716.1	antisense_RNA
ENSMUSG00000095143	3.6194	0.000534466	0.00648496	Hsd3b4	protein_coding	hydroxy-delta-5-steroid dehydrogenase, 3 beta- and steroid delta-isomerase 4 [Source:MGI Symbol;Acc:MGI:96236]
ENSMUSG00000049493	3.56275	2.41488e-05	0.000583533	Pls1	protein_coding	plastin 1 (I-isoform) [Source:MGI Symbol;Acc:MGI:104809]
ENSMUSG00000108105	3.55386	7.05696e-05	0.001381	Gm5340	processed_pseudogene	predicted gene 5340 [Source:MGI Symbol;Acc:MGI:3779484]
ENSMUSG00000051452	3.54734	3.32605e-11	7.57629e-09	Gm11437	protein_coding	predicted gene 11437 [Source:MGI Symbol;Acc:MGI:3650287]
ENSMUSG00000027579	3.53781	8.55829e-08	6.09208e-06	Srms	protein_coding	src-related kinase lacking C-terminal regulatory tyrosine and N-terminal myristylation sites [Source:MGI Symbol;Acc:MGI:101865]
ENSMUSG00000100550	3.5268	0.000801592	0.00876226	2310039L15Rik	lincRNA	RIKEN cDNA 2310039L15 gene [Source:MGI Symbol;Acc:MGI:1916879]
ENSMUSG00000092471	3.48894	3.3752e-05	0.000765763	Cyp21a2-ps	unprocessed_pseudogene	cytochrome P450, family 21, subfamily a, polypeptide 2 pseudogene [Source:MGI Symbol;Acc:MGI:3645529]
ENSMUSG00000065952	3.47943	1.75728e-08	1.68659e-06	C330021F23Rik	protein_coding	RIKEN cDNA C330021F23 gene [Source:MGI Symbol;Acc:MGI:3612471]
ENSMUSG00000046005	3.47626	0.00505189	0.0354587	D830044D21Rik	lincRNA	RIKEN cDNA D830044D21 gene [Source:MGI Symbol;Acc:MGI:2444378]
ENSMUSG00000031712	3.47129	0.000385663	0.00509171	Il15	protein_coding	interleukin 15 [Source:MGI Symbol;Acc:MGI:103014]
ENSMUSG00000022523	3.46367	0.00250562	0.0210385	Fgf12	protein_coding	fibroblast growth factor 12 [Source:MGI Symbol;Acc:MGI:109183]
ENSMUSG00000021010	3.44648	0.004299	0.031467	Npas3	protein_coding	neuronal PAS domain protein 3 [Source:MGI Symbol;Acc:MGI:1351610]
ENSMUSG00000062209	3.4022	0.000536493	0.00650032	Erbb4	protein_coding	erb-b2 receptor tyrosine kinase 4 [Source:MGI Symbol;Acc:MGI:104771]
ENSMUSG00000106535	3.39125	0.000109186	0.00193638	Gm43031	sense_intronic	predicted gene 43031 [Source:MGI Symbol;Acc:MGI:5663168]
ENSMUSG00000116885	3.38506	0.00504691	0.0354383	NA	NA	NA
ENSMUSG00000028536	3.37726	1.02946e-17	1.46561e-14	2610528J11Rik	protein_coding	RIKEN cDNA 2610528J11 gene [Source:MGI Symbol;Acc:MGI:1913701]
ENSMUSG00000111074	3.33842	7.00595e-07	3.23485e-05	AC160051.1	lincRNA
ENSMUSG00000043629	3.31125	0.00598	0.0402186	1700019D03Rik	protein_coding	RIKEN cDNA 1700019D03 gene [Source:MGI Symbol;Acc:MGI:1914330]
ENSMUSG00000022034	3.30934	0.0014501	0.0137272	Esco2	protein_coding	establishment of sister chromatid cohesion N-acetyltransferase 2 [Source:MGI Symbol;Acc:MGI:1919238]
ENSMUSG00000079110	3.30762	0.000216423	0.0032749	Capn3	protein_coding	calpain 3 [Source:MGI Symbol;Acc:MGI:107437]
ENSMUSG00000021221	3.29874	0.00190689	0.0170472	Dpf3	protein_coding	D4, zinc and double PHD fingers, family 3 [Source:MGI Symbol;Acc:MGI:1917377]
ENSMUSG00000032500	3.29352	1.21751e-13	5.62162e-11	Dclk3	protein_coding	doublecortin-like kinase 3 [Source:MGI Symbol;Acc:MGI:3039580]
ENSMUSG00000045094	3.27833	1.63734e-10	3.04048e-08	Arhgef37	protein_coding	Rho guanine nucleotide exchange factor (GEF) 37 [Source:MGI Symbol;Acc:MGI:3045339]
ENSMUSG00000117011	3.27491	0.000861994	0.00920336	NA	NA	NA
ENSMUSG00000035365	3.24107	0.002852	0.0232128	Parpbp	protein_coding	PARP1 binding protein [Source:MGI Symbol;Acc:MGI:1922567]
ENSMUSG00000092075	3.23793	1.30691e-10	2.53719e-08	Serpina4-ps1	unprocessed_pseudogene	serine (or cysteine) peptidase inhibitor, clade A, member 4, pseudogene 1 [Source:MGI Symbol;Acc:MGI:2448363]
ENSMUSG00000034774	3.2289	1.35112e-10	2.59353e-08	Dsg1c	protein_coding	desmoglein 1 gamma [Source:MGI Symbol;Acc:MGI:2664358]
ENSMUSG00000038246	3.2249	0.00730435	0.046667	Fam50b	protein_coding	family with sequence similarity 50, member B [Source:MGI Symbol;Acc:MGI:1351640]
ENSMUSG00000038233	3.22046	2.57713e-14	1.37586e-11	Fam198a	protein_coding	family with sequence similarity 198, member A [Source:MGI Symbol;Acc:MGI:3041196]
ENSMUSG00000037474	3.19608	7.89496e-10	1.18122e-07	Dtl	protein_coding	denticleless E3 ubiquitin protein ligase [Source:MGI Symbol;Acc:MGI:1924093]
ENSMUSG00000098318	3.18556	0.00128727	0.0126027	Lockd	lincRNA	lncRNA downstream of Cdkn1b [Source:MGI Symbol;Acc:MGI:1915081]
ENSMUSG00000030219	3.13596	0.007416	0.0471862	Erp27	protein_coding	endoplasmic reticulum protein 27 [Source:MGI Symbol;Acc:MGI:1916437]
ENSMUSG00000038112	3.13503	0.00575967	0.0390469	AW551984	protein_coding	expressed sequence AW551984 [Source:MGI Symbol;Acc:MGI:2143322]
ENSMUSG00000102525	3.13245	7.16766e-18	1.22452e-14	Gm37784	processed_pseudogene	predicted gene, 37784 [Source:MGI Symbol;Acc:MGI:5611012]
ENSMUSG00000093930	3.12905	2.45889e-21	1.05019e-17	Hmgcs1	protein_coding	3-hydroxy-3-methylglutaryl-Coenzyme A synthase 1 [Source:MGI Symbol;Acc:MGI:107592]
ENSMUSG00000028687	3.12312	1.83124e-05	0.00046555	Mutyh	protein_coding	mutY DNA glycosylase [Source:MGI Symbol;Acc:MGI:1917853]
ENSMUSG00000113543	3.11696	2.97404e-07	1.61871e-05	AC125484.1	lincRNA
ENSMUSG00000024694	3.11667	4.52663e-22	2.57776e-18	Keg1	protein_coding	kidney expressed gene 1 [Source:MGI Symbol;Acc:MGI:1928492]
ENSMUSG00000078773	3.11036	0.00010235	0.00185032	Rad54b	protein_coding	RAD54 homolog B (S. cerevisiae) [Source:MGI Symbol;Acc:MGI:3605986]
ENSMUSG00000097095	3.10578	1.05439e-05	0.000303251	Gm26547	lincRNA	predicted gene, 26547 [Source:MGI Symbol;Acc:MGI:5477041]
ENSMUSG00000097503	3.09102	7.96803e-07	3.58226e-05	3110045C21Rik	antisense_RNA	RIKEN cDNA 3110045C21 gene [Source:MGI Symbol;Acc:MGI:1914553]
ENSMUSG00000045294	3.07511	8.80466e-20	2.50698e-16	Insig1	protein_coding	insulin induced gene 1 [Source:MGI Symbol;Acc:MGI:1916289]
ENSMUSG00000086929	3.05609	0.00624276	0.0415309	Gm11788	antisense_RNA	predicted gene 11788 [Source:MGI Symbol;Acc:MGI:3649943]
ENSMUSG00000063730	3.04798	4.57628e-11	1.0287e-08	Hsd3b2	protein_coding	hydroxy-delta-5-steroid dehydrogenase, 3 beta- and steroid delta-isomerase 2 [Source:MGI Symbol;Acc:MGI:96234]
ENSMUSG00000116341	3.03832	0.00116123	0.0116423	NA	NA	NA
ENSMUSG00000023959	3.02054	1.85399e-14	1.09219e-11	Clic5	protein_coding	chloride intracellular channel 5 [Source:MGI Symbol;Acc:MGI:1917912]
ENSMUSG00000024056	3.01148	0.00373271	0.0282463	Ndc80	protein_coding	NDC80 kinetochore complex component [Source:MGI Symbol;Acc:MGI:1914302]
ENSMUSG00000030149	3.01139	0.00516945	0.0360469	Klrk1	protein_coding	killer cell lectin-like receptor subfamily K, member 1 [Source:MGI Symbol;Acc:MGI:1196250]
ENSMUSG00000114433	3.001	0.00205315	0.018029	AC124392.1	lincRNA
ENSMUSG00000041372	2.99777	8.31086e-14	3.94397e-11	B4galnt3	protein_coding	beta-1,4-N-acetyl-galactosaminyl transferase 3 [Source:MGI Symbol;Acc:MGI:3041155]
ENSMUSG00000026839	2.96756	8.6189e-05	0.00161276	Upp2	protein_coding	uridine phosphorylase 2 [Source:MGI Symbol;Acc:MGI:1923904]
ENSMUSG00000039099	2.96717	0.0022151	0.0191177	Wdr93	protein_coding	WD repeat domain 93 [Source:MGI Symbol;Acc:MGI:3646885]
ENSMUSG00000031489	2.95694	0.000366771	0.00492282	Adrb3	protein_coding	adrenergic receptor, beta 3 [Source:MGI Symbol;Acc:MGI:87939]
ENSMUSG00000110755	2.9557	0.000171951	0.00275447	AC151971.2	lincRNA
ENSMUSG00000055733	2.94103	0.000809626	0.00882684	Nap1l3	protein_coding	nucleosome assembly protein 1-like 3 [Source:MGI Symbol;Acc:MGI:1859565]
ENSMUSG00000027965	2.93984	1.35655e-06	5.54431e-05	Olfm3	protein_coding	olfactomedin 3 [Source:MGI Symbol;Acc:MGI:2387329]
ENSMUSG00000034159	2.93354	0.000167008	0.00270186	2310007B03Rik	protein_coding	RIKEN cDNA 2310007B03 gene [Source:MGI Symbol;Acc:MGI:1919124]
ENSMUSG00000042834	2.93337	3.12927e-13	1.30391e-10	Nrep	protein_coding	neuronal regeneration related protein [Source:MGI Symbol;Acc:MGI:99444]
ENSMUSG00000033031	2.92851	0.000216854	0.00327852	C330027C09Rik	protein_coding	RIKEN cDNA C330027C09 gene [Source:MGI Symbol;Acc:MGI:2146335]
ENSMUSG00000041498	2.92494	0.00137415	0.0132018	Kif14	protein_coding	kinesin family member 14 [Source:MGI Symbol;Acc:MGI:1098226]
ENSMUSG00000025001	2.90179	1.60151e-06	6.39255e-05	Hells	protein_coding	helicase, lymphoid specific [Source:MGI Symbol;Acc:MGI:106209]
ENSMUSG00000037709	2.89929	8.05769e-09	8.88113e-07	Fam13a	protein_coding	family with sequence similarity 13, member A [Source:MGI Symbol;Acc:MGI:1889842]
ENSMUSG00000021747	2.89813	0.000550222	0.00662905	4930452B06Rik	protein_coding	RIKEN cDNA 4930452B06 gene [Source:MGI Symbol;Acc:MGI:1926154]
ENSMUSG00000110353	2.87951	7.57847e-11	1.55989e-08	Gm45531	protein_coding	predicted gene, 33543 [Source:MGI Symbol;Acc:MGI:5592702]
ENSMUSG00000050445	2.87821	2.37573e-08	2.10512e-06	Cyp8b1	protein_coding	cytochrome P450, family 8, subfamily b, polypeptide 1 [Source:MGI Symbol;Acc:MGI:1338044]
ENSMUSG00000102095	2.86191	0.000211158	0.00321231	C730036E19Rik	lincRNA	RIKEN cDNA C730036E19 gene [Source:MGI Symbol;Acc:MGI:3028040]
ENSMUSG00000104528	2.85218	0.000321437	0.00443448	Gm43314	TEC	predicted gene 43314 [Source:MGI Symbol;Acc:MGI:5663451]
ENSMUSG00000094613	2.84627	0.00722529	0.046283	A630076J17Rik	protein_coding	RIKEN cDNA A630076J17 gene [Source:MGI Symbol;Acc:MGI:2442999]
ENSMUSG00000048938	2.84599	0.00387585	0.0290544	Nr1h5	protein_coding	nuclear receptor subfamily 1, group H, member 5 [Source:MGI Symbol;Acc:MGI:3026618]
ENSMUSG00000102702	2.83184	0.00698753	0.0452692	Gm37260	TEC	predicted gene, 37260 [Source:MGI Symbol;Acc:MGI:5610488]
ENSMUSG00000032066	2.80753	8.44043e-18	1.31088e-14	Bco2	protein_coding	beta-carotene oxygenase 2 [Source:MGI Symbol;Acc:MGI:2177469]
ENSMUSG00000046794	2.79216	2.49086e-14	1.3727e-11	Ppp1r3b	protein_coding	protein phosphatase 1, regulatory (inhibitor) subunit 3B [Source:MGI Symbol;Acc:MGI:2177268]
ENSMUSG00000047757	2.7873	0.00590301	0.0398447	Fancb	protein_coding	Fanconi anemia, complementation group B [Source:MGI Symbol;Acc:MGI:2448558]
ENSMUSG00000074623	2.77516	0.00373915	0.0282778	Gm826	protein_coding	predicted gene 826 [Source:MGI Symbol;Acc:MGI:2685672]
ENSMUSG00000032357	2.75774	0.00579512	0.039234	Tinag	protein_coding	tubulointerstitial nephritis antigen [Source:MGI Symbol;Acc:MGI:1349477]
ENSMUSG00000062510	2.75402	0.0010182	0.0105169	Nsl1	protein_coding	NSL1, MIS12 kinetochore complex component [Source:MGI Symbol;Acc:MGI:2685830]
ENSMUSG00000057068	2.73085	6.68807e-11	1.42824e-08	Fam47e	protein_coding	family with sequence similarity 47, member E [Source:MGI Symbol;Acc:MGI:2686227]
ENSMUSG00000019214	2.72972	0.000128268	0.00221571	Chtf18	protein_coding	CTF18, chromosome transmission fidelity factor 18 [Source:MGI Symbol;Acc:MGI:2384887]
ENSMUSG00000104520	2.72763	0.00013818	0.0023536	Gm37336	lincRNA	predicted gene, 37336 [Source:MGI Symbol;Acc:MGI:5610564]
ENSMUSG00000025588	2.71611	0.00305208	0.0243767	Nat1	protein_coding	N-acetyl transferase 1 [Source:MGI Symbol;Acc:MGI:97279]
ENSMUSG00000117485	2.71514	1.89893e-11	4.56919e-09	NA	NA	NA
ENSMUSG00000086610	2.68066	0.000445709	0.00565712	Gm15408	lincRNA	predicted gene 15408 [Source:MGI Symbol;Acc:MGI:3705101]
ENSMUSG00000058897	2.67354	0.00353355	0.0270948	Col25a1	protein_coding	collagen, type XXV, alpha 1 [Source:MGI Symbol;Acc:MGI:1924268]
ENSMUSG00000008153	2.67349	1.49097e-08	1.46861e-06	Clstn3	protein_coding	calsyntenin 3 [Source:MGI Symbol;Acc:MGI:2178323]
ENSMUSG00000047048	2.66986	0.00654791	0.0431243	Olfr432	protein_coding	olfactory receptor 432 [Source:MGI Symbol;Acc:MGI:3030266]
ENSMUSG00000038403	2.66882	9.59571e-17	1.02458e-13	Hfe2	protein_coding	hemochromatosis type 2 (juvenile) [Source:MGI Symbol;Acc:MGI:1916835]
ENSMUSG00000049353	2.66132	0.000130113	0.00223852	Rd3	protein_coding	retinal degeneration 3 [Source:MGI Symbol;Acc:MGI:1921273]
ENSMUSG00000035226	2.65891	0.00518009	0.0361064	Rims4	protein_coding	regulating synaptic membrane exocytosis 4 [Source:MGI Symbol;Acc:MGI:2674366]
ENSMUSG00000032420	2.64719	0.00141311	0.0134794	Nt5e	protein_coding	5' nucleotidase, ecto [Source:MGI Symbol;Acc:MGI:99782]
ENSMUSG00000069733	2.64493	0.000430191	0.00552585	Ube2u	protein_coding	ubiquitin-conjugating enzyme E2U (putative) [Source:MGI Symbol;Acc:MGI:3588216]
ENSMUSG00000048489	2.64205	2.3659e-08	2.10512e-06	8430408G22Rik	protein_coding	RIKEN cDNA 8430408G22 gene [Source:MGI Symbol;Acc:MGI:1918730]
ENSMUSG00000041044	2.63414	1.0297e-08	1.08589e-06	Lrit1	protein_coding	leucine-rich repeat, immunoglobulin-like and transmembrane domains 1 [Source:MGI Symbol;Acc:MGI:2385320]
ENSMUSG00000020381	2.62928	1.96979e-10	3.58398e-08	Mrnip	protein_coding	MRN complex interacting protein [Source:MGI Symbol;Acc:MGI:1915317]
ENSMUSG00000097426	2.62439	4.99951e-06	0.000162271	Gm8941	processed_pseudogene	predicted gene 8941 [Source:MGI Symbol;Acc:MGI:3779824]
ENSMUSG00000091648	2.61701	0.00211736	0.018465	C2cd4d	protein_coding	C2 calcium-dependent domain containing 4D [Source:MGI Symbol;Acc:MGI:2685505]
ENSMUSG00000032028	2.61222	0.000104772	0.00187511	Nxpe2	protein_coding	neurexophilin and PC-esterase domain family, member 2 [Source:MGI Symbol;Acc:MGI:1925502]
ENSMUSG00000112006	2.61104	3.72022e-08	3.01215e-06	AC125041.1	lincRNA
ENSMUSG00000038541	2.60199	4.24151e-08	3.38608e-06	Srd5a2	protein_coding	steroid 5 alpha-reductase 2 [Source:MGI Symbol;Acc:MGI:2150380]
ENSMUSG00000038092	2.60069	0.00038561	0.00509171	Hsd3b5	protein_coding	hydroxy-delta-5-steroid dehydrogenase, 3 beta- and steroid delta-isomerase 5 [Source:MGI Symbol;Acc:MGI:104645]
ENSMUSG00000111436	2.59855	0.00361828	0.0275958	AC158598.1	processed_pseudogene
ENSMUSG00000112920	2.58476	0.000249555	0.00366271	Spata22	protein_coding	spermatogenesis associated 22 [Source:MGI Symbol;Acc:MGI:2685728]
ENSMUSG00000107516	2.58217	0.000163739	0.00267174	Gm30784	lincRNA	predicted gene, 30784 [Source:MGI Symbol;Acc:MGI:5589943]
ENSMUSG00000062410	2.58192	2.41301e-13	1.0306e-10	Hsd3b3	protein_coding	hydroxy-delta-5-steroid dehydrogenase, 3 beta- and steroid delta-isomerase 3 [Source:MGI Symbol;Acc:MGI:96235]
ENSMUSG00000038641	2.57225	2.06755e-06	7.79737e-05	Akr1d1	protein_coding	aldo-keto reductase family 1, member D1 [Source:MGI Symbol;Acc:MGI:2384785]
ENSMUSG00000024313	2.57084	0.00199304	0.0176269	Mep1b	protein_coding	meprin 1 beta [Source:MGI Symbol;Acc:MGI:96964]
ENSMUSG00000039632	2.56546	6.58765e-06	0.000203147	Ccdc151	protein_coding	coiled-coil domain containing 151 [Source:MGI Symbol;Acc:MGI:1924859]
ENSMUSG00000109249	2.5566	0.00012078	0.00211199	Gm44610	TEC	predicted gene 44610 [Source:MGI Symbol;Acc:MGI:5753186]
ENSMUSG00000037169	2.54369	4.20945e-05	0.000909156	Mycn	protein_coding	v-myc avian myelocytomatosis viral related oncogene, neuroblastoma derived [Source:MGI Symbol;Acc:MGI:97357]
ENSMUSG00000114339	2.52004	0.00755012	0.0478081	AC160984.1	processed_pseudogene
ENSMUSG00000018727	2.5144	0.00147674	0.0139077	Cpsf4l	protein_coding	cleavage and polyadenylation specific factor 4-like [Source:MGI Symbol;Acc:MGI:1277182]
ENSMUSG00000109262	2.514	0.00165612	0.0152771	Gm44744	lincRNA	predicted gene 44744 [Source:MGI Symbol;Acc:MGI:5753320]
ENSMUSG00000102802	2.51318	0.00153518	0.014367	Mgam2-ps	transcribed_unprocessed_pseudogene	maltase-glucoamylase 2, pseudogene [Source:MGI Symbol;Acc:MGI:3645497]
ENSMUSG00000113986	2.50256	0.00297822	0.0239322	CT010462.2	lincRNA
ENSMUSG00000074219	2.50085	5.53292e-06	0.000177012	Gm10644	protein_coding	predicted gene 10644 [Source:MGI Symbol;Acc:MGI:3704314]
ENSMUSG00000010601	2.48926	1.97199e-10	3.58398e-08	Apol7a	protein_coding	apolipoprotein L 7a [Source:MGI Symbol;Acc:MGI:1923011]
ENSMUSG00000031262	2.48905	0.00785155	0.049134	Cenpi	protein_coding	centromere protein I [Source:MGI Symbol;Acc:MGI:2147897]
ENSMUSG00000069793	2.48798	8.83134e-09	9.67145e-07	Slfn9	protein_coding	schlafen 9 [Source:MGI Symbol;Acc:MGI:2445121]
ENSMUSG00000033900	2.4866	0.00756343	0.0478746	Map9	protein_coding	microtubule-associated protein 9 [Source:MGI Symbol;Acc:MGI:2442208]
ENSMUSG00000028133	2.4826	9.04665e-05	0.00167265	Rwdd3	protein_coding	RWD domain containing 3 [Source:MGI Symbol;Acc:MGI:1920420]
ENSMUSG00000001493	2.47955	0.000833394	0.00899636	Meox1	protein_coding	mesenchyme homeobox 1 [Source:MGI Symbol;Acc:MGI:103220]
ENSMUSG00000023216	2.4755	0.00761191	0.0480568	Epb42	protein_coding	erythrocyte membrane protein band 4.2 [Source:MGI Symbol;Acc:MGI:95402]
ENSMUSG00000059743	2.47258	6.39994e-18	1.21485e-14	Fdps	protein_coding	farnesyl diphosphate synthetase [Source:MGI Symbol;Acc:MGI:104888]
ENSMUSG00000048327	2.46986	0.000477016	0.00593896	Ckap2l	protein_coding	cytoskeleton associated protein 2-like [Source:MGI Symbol;Acc:MGI:1917716]
ENSMUSG00000091742	2.46514	0.000620434	0.00727488	Gm5093	protein_coding	predicted gene 5093 [Source:MGI Symbol;Acc:MGI:3644404]
ENSMUSG00000025271	2.46508	7.38211e-16	6.63768e-13	Pfkfb1	protein_coding	6-phosphofructo-2-kinase/fructose-2,6-biphosphatase 1 [Source:MGI Symbol;Acc:MGI:107816]
ENSMUSG00000074794	2.46237	6.93345e-08	5.12775e-06	Arrdc3	protein_coding	arrestin domain containing 3 [Source:MGI Symbol;Acc:MGI:2145242]
ENSMUSG00000040447	2.46219	4.4805e-12	1.44424e-09	Spns2	protein_coding	spinster homolog 2 [Source:MGI Symbol;Acc:MGI:2384936]
ENSMUSG00000040380	2.44613	1.65226e-05	0.000434935	Cbln3	protein_coding	cerebellin 3 precursor protein [Source:MGI Symbol;Acc:MGI:1889286]
ENSMUSG00000105096	2.44252	8.99896e-06	0.000265983	Gbp10	protein_coding	guanylate-binding protein 10 [Source:MGI Symbol;Acc:MGI:4359647]
ENSMUSG00000097286	2.44093	7.97648e-09	8.84871e-07	Gm26684	lincRNA	predicted gene, 26684 [Source:MGI Symbol;Acc:MGI:5477178]
ENSMUSG00000055782	2.44014	3.21182e-07	1.74193e-05	Abcd2	protein_coding	ATP-binding cassette, sub-family D (ALD), member 2 [Source:MGI Symbol;Acc:MGI:1349467]
ENSMUSG00000061601	2.43493	0.000149061	0.00247961	Pclo	protein_coding	piccolo (presynaptic cytomatrix protein) [Source:MGI Symbol;Acc:MGI:1349390]
ENSMUSG00000002835	2.42828	7.96085e-07	3.58226e-05	Chaf1a	protein_coding	chromatin assembly factor 1, subunit A (p150) [Source:MGI Symbol;Acc:MGI:1351331]
ENSMUSG00000097134	2.42609	0.00397673	0.0296675	1110002J07Rik	lincRNA	RIKEN cDNA 1110002J07 gene [Source:MGI Symbol;Acc:MGI:1915738]
ENSMUSG00000002076	2.42155	1.35593e-06	5.54431e-05	Hsf2bp	protein_coding	heat shock transcription factor 2 binding protein [Source:MGI Symbol;Acc:MGI:1921627]
ENSMUSG00000024978	2.42008	6.61718e-12	1.9833e-09	Gpam	protein_coding	glycerol-3-phosphate acyltransferase, mitochondrial [Source:MGI Symbol;Acc:MGI:109162]
ENSMUSG00000067430	2.41965	0.000279112	0.00396042	Zfp763	protein_coding	zinc finger protein 763 [Source:MGI Symbol;Acc:MGI:1920701]
ENSMUSG00000020914	2.41684	8.00405e-05	0.0015143	Top2a	protein_coding	topoisomerase (DNA) II alpha [Source:MGI Symbol;Acc:MGI:98790]
ENSMUSG00000043418	2.41584	0.000327385	0.00450326	Lrit2	protein_coding	leucine-rich repeat, immunoglobulin-like and transmembrane domains 2 [Source:MGI Symbol;Acc:MGI:2444885]
ENSMUSG00000114019	2.41556	0.00111	0.0112208	AC154231.4	TEC
ENSMUSG00000075144	2.40902	0.00224544	0.0193157	Olfr1156	protein_coding	olfactory receptor 1156 [Source:MGI Symbol;Acc:MGI:3030990]
ENSMUSG00000005553	2.39996	4.75157e-10	7.58653e-08	Atp4a	protein_coding	ATPase, H+/K+ exchanging, gastric, alpha polypeptide [Source:MGI Symbol;Acc:MGI:88113]
ENSMUSG00000005410	2.39464	4.58282e-21	1.56586e-17	Mcm5	protein_coding	minichromosome maintenance complex component 5 [Source:MGI Symbol;Acc:MGI:103197]
ENSMUSG00000051041	2.39244	2.18235e-07	1.25957e-05	Olfml1	protein_coding	olfactomedin-like 1 [Source:MGI Symbol;Acc:MGI:2679264]
ENSMUSG00000044359	2.38889	2.99405e-08	2.5322e-06	P2ry4	protein_coding	pyrimidinergic receptor P2Y, G-protein coupled, 4 [Source:MGI Symbol;Acc:MGI:1926594]
ENSMUSG00000097730	2.38491	0.000126727	0.00219797	Gm26588	antisense_RNA	predicted gene, 26588 [Source:MGI Symbol;Acc:MGI:5477082]
ENSMUSG00000095975	2.38041	0.000160364	0.00262169	Cphx1	protein_coding	cytoplasmic polyadenylated homeobox 1 [Source:MGI Symbol;Acc:MGI:2145733]
ENSMUSG00000072763	2.37434	0.00156025	0.0145817	5430403G16Rik	protein_coding	RIKEN cDNA 5430403G16 gene [Source:MGI Symbol;Acc:MGI:1924450]
ENSMUSG00000110597	2.36769	0.00739224	0.0470701	Gm8798	transcribed_unprocessed_pseudogene	predicted gene 8798 [Source:MGI Symbol;Acc:MGI:3646429]
ENSMUSG00000025429	2.36349	5.50163e-10	8.62292e-08	Pstpip2	protein_coding	proline-serine-threonine phosphatase-interacting protein 2 [Source:MGI Symbol;Acc:MGI:1335088]
ENSMUSG00000049588	2.36028	0.00252817	0.0211618	Ccdc69	protein_coding	coiled-coil domain containing 69 [Source:MGI Symbol;Acc:MGI:1196234]
ENSMUSG00000074345	2.35947	0.00492121	0.0348277	Tnfaip8l3	protein_coding	tumor necrosis factor, alpha-induced protein 8-like 3 [Source:MGI Symbol;Acc:MGI:2685363]
ENSMUSG00000032826	2.35397	0.000663869	0.0076374	Ank2	protein_coding	ankyrin 2, brain [Source:MGI Symbol;Acc:MGI:88025]
ENSMUSG00000041798	2.35362	3.1425e-10	5.3155e-08	Gck	protein_coding	glucokinase [Source:MGI Symbol;Acc:MGI:1270854]
ENSMUSG00000112947	2.34611	0.000126916	0.00219825	CT572985.1	TEC
ENSMUSG00000104459	2.33557	7.14e-08	5.23519e-06	Gm37824	TEC	predicted gene, 37824 [Source:MGI Symbol;Acc:MGI:5611052]
ENSMUSG00000001095	2.33103	0.00162089	0.0150123	Slc13a2	protein_coding	solute carrier family 13 (sodium-dependent dicarboxylate transporter), member 2 [Source:MGI Symbol;Acc:MGI:1276558]
ENSMUSG00000026489	2.32172	2.71084e-10	4.7089e-08	Coq8a	protein_coding	coenzyme Q8A [Source:MGI Symbol;Acc:MGI:1914676]
ENSMUSG00000028671	2.31782	1.82128e-11	4.44497e-09	Gale	protein_coding	galactose-4-epimerase, UDP [Source:MGI Symbol;Acc:MGI:1921496]
ENSMUSG00000022762	2.31328	0.000972896	0.0101191	Ncam2	protein_coding	neural cell adhesion molecule 2 [Source:MGI Symbol;Acc:MGI:97282]
ENSMUSG00000030924	2.31246	0.00142017	0.0135241	Rexo5	protein_coding	RNA exonuclease 5 [Source:MGI Symbol;Acc:MGI:1919402]
ENSMUSG00000020917	2.30537	2.2393e-27	1.91281e-23	Acly	protein_coding	ATP citrate lyase [Source:MGI Symbol;Acc:MGI:103251]
ENSMUSG00000033715	2.30511	4.00307e-06	0.000134359	Akr1c14	protein_coding	aldo-keto reductase family 1, member C14 [Source:MGI Symbol;Acc:MGI:2145458]
ENSMUSG00000084224	2.30136	0.00573826	0.0389172	Gm12337	processed_pseudogene	predicted gene 12337 [Source:MGI Symbol;Acc:MGI:3650615]
ENSMUSG00000027778	2.2953	0.000130318	0.00223979	Ift80	protein_coding	intraflagellar transport 80 [Source:MGI Symbol;Acc:MGI:1915509]
ENSMUSG00000007080	2.28678	6.80624e-13	2.52778e-10	Pole	protein_coding	polymerase (DNA directed), epsilon [Source:MGI Symbol;Acc:MGI:1196391]
ENSMUSG00000024987	2.28367	9.99254e-07	4.36605e-05	Cyp26a1	protein_coding	cytochrome P450, family 26, subfamily a, polypeptide 1 [Source:MGI Symbol;Acc:MGI:1096359]
ENSMUSG00000095026	2.28134	0.00783645	0.0490575	Gm3336	protein_coding	predicted gene 3336 [Source:MGI Symbol;Acc:MGI:3781514]
ENSMUSG00000001166	2.2748	0.000258076	0.00375231	Oas1c	protein_coding	2'-5' oligoadenylate synthetase 1C [Source:MGI Symbol;Acc:MGI:2149633]
ENSMUSG00000044927	2.26974	6.17239e-05	0.00123044	H1fx	protein_coding	H1 histone family, member X [Source:MGI Symbol;Acc:MGI:2685307]
ENSMUSG00000097131	2.25999	0.000827261	0.0089619	D230017M19Rik	lincRNA	RIKEN cDNA D230017M19 gene [Source:MGI Symbol;Acc:MGI:2445071]
ENSMUSG00000097184	2.24975	0.00373004	0.0282463	4632428C04Rik	lincRNA	RIKEN cDNA 4632428C04 gene [Source:MGI Symbol;Acc:MGI:1921600]
ENSMUSG00000115979	2.23897	0.00642056	0.0424164	NA	NA	NA
ENSMUSG00000112349	2.23795	0.000226158	0.0033803	AC153532.2	processed_pseudogene
ENSMUSG00000046167	2.23352	1.694e-05	0.000441162	Gldn	protein_coding	gliomedin [Source:MGI Symbol;Acc:MGI:2388361]
ENSMUSG00000028188	2.22213	0.00352104	0.027061	Spata1	protein_coding	spermatogenesis associated 1 [Source:MGI Symbol;Acc:MGI:1918201]
ENSMUSG00000092686	2.22172	0.00325679	0.0255929	Gm25745	miRNA	predicted gene, 25745 [Source:MGI Symbol;Acc:MGI:5455522]
ENSMUSG00000037922	2.21946	0.000247634	0.00364391	Bank1	protein_coding	B cell scaffold protein with ankyrin repeats 1 [Source:MGI Symbol;Acc:MGI:2442120]
ENSMUSG00000059742	2.21827	0.000533153	0.00648283	Kcnh7	protein_coding	potassium voltage-gated channel, subfamily H (eag-related), member 7 [Source:MGI Symbol;Acc:MGI:2159566]
ENSMUSG00000025153	2.2068	1.81586e-07	1.10793e-05	Fasn	protein_coding	fatty acid synthase [Source:MGI Symbol;Acc:MGI:95485]
ENSMUSG00000085498	2.19119	0.00112102	0.0112922	Gm14023	processed_transcript	predicted gene 14023 [Source:MGI Symbol;Acc:MGI:3650639]
ENSMUSG00000090306	2.18863	3.75797e-09	4.75565e-07	Adh6-ps1	transcribed_unprocessed_pseudogene	alcohol dehydrogenase 6 (class V), pseudogene 1 [Source:MGI Symbol;Acc:MGI:1918999]
ENSMUSG00000100594	2.18722	3.53956e-05	0.000795657	2810414N06Rik	lincRNA	RIKEN cDNA 2810414N06 gene [Source:MGI Symbol;Acc:MGI:1919065]
ENSMUSG00000043068	2.18632	3.65067e-07	1.91313e-05	Fam89a	protein_coding	family with sequence similarity 89, member A [Source:MGI Symbol;Acc:MGI:1916877]
ENSMUSG00000109787	2.1805	0.000146797	0.00245031	Gm45286	TEC	predicted gene 45286 [Source:MGI Symbol;Acc:MGI:5791122]
ENSMUSG00000001467	2.17423	4.44353e-09	5.34601e-07	Cyp51	protein_coding	cytochrome P450, family 51 [Source:MGI Symbol;Acc:MGI:106040]
ENSMUSG00000050270	2.17138	3.58545e-07	1.88474e-05	Tmem220	protein_coding	transmembrane protein 220 [Source:MGI Symbol;Acc:MGI:2443691]
ENSMUSG00000031767	2.17109	2.14834e-07	1.24414e-05	Nudt7	protein_coding	nudix (nucleoside diphosphate linked moiety X)-type motif 7 [Source:MGI Symbol;Acc:MGI:1914778]
ENSMUSG00000117226	2.16999	6.09458e-06	0.000190421	NA	NA	NA
ENSMUSG00000026162	2.16909	0.00253912	0.0212327	Nhej1	protein_coding	nonhomologous end-joining factor 1 [Source:MGI Symbol;Acc:MGI:1922820]
ENSMUSG00000067081	2.16814	0.00339193	0.0263279	Asb18	protein_coding	ankyrin repeat and SOCS box-containing 18 [Source:MGI Symbol;Acc:MGI:2655109]
ENSMUSG00000028976	2.16802	0.000254124	0.00371065	Slc2a5	protein_coding	solute carrier family 2 (facilitated glucose transporter), member 5 [Source:MGI Symbol;Acc:MGI:1928369]
ENSMUSG00000112328	2.16423	0.00372694	0.0282463	AC153840.2	processed_pseudogene
ENSMUSG00000031549	2.16255	4.77767e-13	1.89818e-10	Ido2	protein_coding	indoleamine 2,3-dioxygenase 2 [Source:MGI Symbol;Acc:MGI:2142489]
ENSMUSG00000101514	2.15835	1.63896e-05	0.000432099	Gm5524	lincRNA	predicted gene 5524 [Source:MGI Symbol;Acc:MGI:3646041]
ENSMUSG00000021273	2.15456	1.19185e-17	1.52973e-14	Fdft1	protein_coding	farnesyl diphosphate farnesyl transferase 1 [Source:MGI Symbol;Acc:MGI:102706]
ENSMUSG00000033105	2.15316	1.25358e-17	1.52973e-14	Lss	protein_coding	lanosterol synthase [Source:MGI Symbol;Acc:MGI:1336155]
ENSMUSG00000026950	2.15261	1.85519e-06	7.12228e-05	Neb	protein_coding	nebulin [Source:MGI Symbol;Acc:MGI:97292]
ENSMUSG00000109482	2.14717	5.58067e-05	0.0011429	Gm4756	protein_coding	predicted gene 4756 [Source:MGI Symbol;Acc:MGI:3644906]
ENSMUSG00000006517	2.14563	1.44139e-12	5.13014e-10	Mvd	protein_coding	mevalonate (diphospho) decarboxylase [Source:MGI Symbol;Acc:MGI:2179327]
ENSMUSG00000068964	2.14252	0.00378981	0.0285977	Gm6361	pseudogene	predicted gene 6361 [Source:MGI Symbol;Acc:MGI:3646180]
ENSMUSG00000112013	2.13934	0.000592075	0.00702431	AC153522.1	processed_pseudogene
ENSMUSG00000049038	2.12364	0.00305021	0.0243737	Mterf2	protein_coding	mitochondrial transcription termination factor 2 [Source:MGI Symbol;Acc:MGI:1921488]
ENSMUSG00000085404	2.11235	0.00164544	0.0151949	Gm12909	antisense_RNA	predicted gene 12909 [Source:MGI Symbol;Acc:MGI:3651135]
ENSMUSG00000070368	2.09417	7.22642e-08	5.27591e-06	Prok1	protein_coding	prokineticin 1 [Source:MGI Symbol;Acc:MGI:2180370]
ENSMUSG00000032018	2.09296	1.65494e-13	7.44028e-11	Sc5d	protein_coding	sterol-C5-desaturase [Source:MGI Symbol;Acc:MGI:1353611]
ENSMUSG00000015852	2.09121	0.00625373	0.0415877	Fcrls	protein_coding	Fc receptor-like S, scavenger receptor [Source:MGI Symbol;Acc:MGI:1933397]
ENSMUSG00000021611	2.08817	0.000268983	0.00386043	Tert	protein_coding	telomerase reverse transcriptase [Source:MGI Symbol;Acc:MGI:1202709]
ENSMUSG00000029417	2.08442	3.00161e-05	0.00070054	Cxcl9	protein_coding	chemokine (C-X-C motif) ligand 9 [Source:MGI Symbol;Acc:MGI:1352449]
ENSMUSG00000090925	2.08303	0.000900493	0.0094846	1810064F22Rik	antisense_RNA	RIKEN cDNA 1810064F22 gene [Source:MGI Symbol;Acc:MGI:1917112]
ENSMUSG00000097811	2.08179	0.0001425	0.00239848	2810425M01Rik	lincRNA	RIKEN cDNA 2810425M01 gene [Source:MGI Symbol;Acc:MGI:1917222]
ENSMUSG00000041220	2.07918	3.46266e-10	5.68809e-08	Elovl6	protein_coding	ELOVL family member 6, elongation of long chain fatty acids (yeast) [Source:MGI Symbol;Acc:MGI:2156528]
ENSMUSG00000035878	2.07845	5.62103e-15	3.84119e-12	Hykk	protein_coding	hydroxylysine kinase 1 [Source:MGI Symbol;Acc:MGI:2443139]
ENSMUSG00000074213	2.06679	0.000113342	0.00200034	Gm10642	protein_coding	predicted gene 10642 [Source:MGI Symbol;Acc:MGI:3704338]
ENSMUSG00000042213	2.063	1.2027e-05	0.000337388	Zfand4	protein_coding	zinc finger, AN1-type domain 4 [Source:MGI Symbol;Acc:MGI:1914742]
ENSMUSG00000039485	2.06173	1.03098e-05	0.000298024	Tspyl4	protein_coding	TSPY-like 4 [Source:MGI Symbol;Acc:MGI:106393]
ENSMUSG00000055493	2.05914	2.87349e-06	0.000102486	Epm2a	protein_coding	epilepsy, progressive myoclonic epilepsy, type 2 gene alpha [Source:MGI Symbol;Acc:MGI:1341085]
ENSMUSG00000058921	2.05519	1.27054e-07	8.21384e-06	Slc10a5	protein_coding	solute carrier family 10 (sodium/bile acid cotransporter family), member 5 [Source:MGI Symbol;Acc:MGI:2685251]
ENSMUSG00000029650	2.05373	8.74407e-08	6.17288e-06	Slc46a3	protein_coding	solute carrier family 46, member 3 [Source:MGI Symbol;Acc:MGI:1918956]
ENSMUSG00000086010	2.05354	6.72712e-07	3.1336e-05	Gm15318	antisense_RNA	predicted gene 15318 [Source:MGI Symbol;Acc:MGI:3705106]
ENSMUSG00000102627	2.04726	0.00146455	0.0138234	Snurf	protein_coding	SNRPN upstream reading frame [Source:MGI Symbol;Acc:MGI:1891236]
ENSMUSG00000032498	2.0466	3.25684e-08	2.70111e-06	Mlh1	protein_coding	mutL homolog 1 [Source:MGI Symbol;Acc:MGI:101938]
ENSMUSG00000041939	2.04513	1.04849e-12	3.81116e-10	Mvk	protein_coding	mevalonate kinase [Source:MGI Symbol;Acc:MGI:107624]
ENSMUSG00000002428	2.04006	6.23415e-07	2.95026e-05	Hltf	protein_coding	helicase-like transcription factor [Source:MGI Symbol;Acc:MGI:1196437]
ENSMUSG00000102432	2.03918	0.000435129	0.00556835	Gm29856	processed_transcript	predicted gene, 29856 [Source:MGI Symbol;Acc:MGI:5589015]
ENSMUSG00000089943	2.03597	1.25281e-06	5.20891e-05	Ugt1a5	protein_coding	UDP glucuronosyltransferase 1 family, polypeptide A5 [Source:MGI Symbol;Acc:MGI:3032634]
ENSMUSG00000041119	2.03466	1.35016e-09	1.89067e-07	Pde9a	protein_coding	phosphodiesterase 9A [Source:MGI Symbol;Acc:MGI:1277179]
ENSMUSG00000006711	2.03258	0.00326942	0.0256568	D130043K22Rik	protein_coding	RIKEN cDNA D130043K22 gene [Source:MGI Symbol;Acc:MGI:3036268]
ENSMUSG00000097357	2.02505	0.00414567	0.0306998	Gm16793	bidirectional_promoter_lncRNA	predicted gene, 16793 [Source:MGI Symbol;Acc:MGI:4439717]
ENSMUSG00000039763	2.02161	0.000191084	0.00298126	Dnajc28	protein_coding	DnaJ heat shock protein family (Hsp40) member C28 [Source:MGI Symbol;Acc:MGI:2181053]
ENSMUSG00000031349	2.01572	1.37885e-08	1.39158e-06	Nsdhl	protein_coding	NAD(P) dependent steroid dehydrogenase-like [Source:MGI Symbol;Acc:MGI:1099438]
ENSMUSG00000097673	2.01463	0.00104374	0.0107095	Gm26608	lincRNA	predicted gene, 26608 [Source:MGI Symbol;Acc:MGI:5477102]
ENSMUSG00000030364	2.01372	0.0056652	0.0385595	Clec2h	protein_coding	C-type lectin domain family 2, member h [Source:MGI Symbol;Acc:MGI:2136934]
ENSMUSG00000004038	2.00734	6.34195e-05	0.00125837	Gstm3	protein_coding	glutathione S-transferase, mu 3 [Source:MGI Symbol;Acc:MGI:106026]
ENSMUSG00000035864	2.00367	1.17476e-05	0.000330637	Syt1	protein_coding	synaptotagmin I [Source:MGI Symbol;Acc:MGI:99667]
ENSMUSG00000005125	-2.00097	6.37359e-12	1.9444e-09	Ndrg1	protein_coding	N-myc downstream regulated gene 1 [Source:MGI Symbol;Acc:MGI:1341799]
ENSMUSG00000020893	-2.00152	6.62896e-06	0.000203686	Per1	protein_coding	period circadian clock 1 [Source:MGI Symbol;Acc:MGI:1098283]
ENSMUSG00000110605	-2.00173	5.30148e-07	2.64054e-05	Gm32856	lincRNA	predicted gene, 32856 [Source:MGI Symbol;Acc:MGI:5592015]
ENSMUSG00000096592	-2.0078	3.73308e-19	9.11085e-16	Gm15801	processed_pseudogene	predicted gene 15801 [Source:MGI Symbol;Acc:MGI:3779625]
ENSMUSG00000019997	-2.01635	1.54892e-07	9.62248e-06	Ctgf	protein_coding	connective tissue growth factor [Source:MGI Symbol;Acc:MGI:95537]
ENSMUSG00000037613	-2.02483	0.000625812	0.00732406	Tnfrsf23	protein_coding	tumor necrosis factor receptor superfamily, member 23 [Source:MGI Symbol;Acc:MGI:1930269]
ENSMUSG00000022863	-2.02557	6.08608e-08	4.62109e-06	Btg3	protein_coding	B cell translocation gene 3 [Source:MGI Symbol;Acc:MGI:109532]
ENSMUSG00000024558	-2.02981	2.96228e-05	0.000692307	Mapk4	protein_coding	mitogen-activated protein kinase 4 [Source:MGI Symbol;Acc:MGI:2444559]
ENSMUSG00000043165	-2.04344	3.13603e-05	0.000727934	Lor	protein_coding	loricrin [Source:MGI Symbol;Acc:MGI:96816]
ENSMUSG00000036698	-2.04713	2.2378e-10	3.98075e-08	Ago2	protein_coding	argonaute RISC catalytic subunit 2 [Source:MGI Symbol;Acc:MGI:2446632]
ENSMUSG00000038331	-2.06324	0.000653666	0.00755564	Satb2	protein_coding	special AT-rich sequence binding protein 2 [Source:MGI Symbol;Acc:MGI:2679336]
ENSMUSG00000044716	-2.06952	0.00338723	0.0263153	Dok7	protein_coding	docking protein 7 [Source:MGI Symbol;Acc:MGI:3584043]
ENSMUSG00000032245	-2.0702	7.08115e-12	2.08083e-09	Cln6	protein_coding	ceroid-lipofuscinosis, neuronal 6 [Source:MGI Symbol;Acc:MGI:2159324]
ENSMUSG00000042510	-2.07219	7.73125e-05	0.00147907	AA986860	protein_coding	expressed sequence AA986860 [Source:MGI Symbol;Acc:MGI:2138143]
ENSMUSG00000021678	-2.09726	0.000534205	0.00648496	F2rl1	protein_coding	coagulation factor II (thrombin) receptor-like 1 [Source:MGI Symbol;Acc:MGI:101910]
ENSMUSG00000026981	-2.09783	2.24029e-08	2.04193e-06	Il1rn	protein_coding	interleukin 1 receptor antagonist [Source:MGI Symbol;Acc:MGI:96547]
ENSMUSG00000026204	-2.09943	0.00190939	0.0170591	Ptprn	protein_coding	protein tyrosine phosphatase, receptor type, N [Source:MGI Symbol;Acc:MGI:102765]
ENSMUSG00000022025	-2.10004	0.00365415	0.0278322	Cnmd	protein_coding	chondromodulin [Source:MGI Symbol;Acc:MGI:1341171]
ENSMUSG00000078532	-2.1017	0.000591107	0.00702431	Nkain1	protein_coding	Na+/K+ transporting ATPase interacting 1 [Source:MGI Symbol;Acc:MGI:1914399]
ENSMUSG00000024042	-2.10199	6.2715e-11	1.35623e-08	Sik1	protein_coding	salt inducible kinase 1 [Source:MGI Symbol;Acc:MGI:104754]
ENSMUSG00000087249	-2.10222	7.14865e-05	0.00139097	Gm16062	antisense_RNA	predicted gene 16062 [Source:MGI Symbol;Acc:MGI:3802162]
ENSMUSG00000041046	-2.11387	0.00275986	0.0226353	Ramp3	protein_coding	receptor (calcitonin) activity modifying protein 3 [Source:MGI Symbol;Acc:MGI:1860292]
ENSMUSG00000032332	-2.1155	1.03705e-08	1.08693e-06	Col12a1	protein_coding	collagen, type XII, alpha 1 [Source:MGI Symbol;Acc:MGI:88448]
ENSMUSG00000046223	-2.12023	5.42253e-05	0.00111478	Plaur	protein_coding	plasminogen activator, urokinase receptor [Source:MGI Symbol;Acc:MGI:97612]
ENSMUSG00000026271	-2.12639	0.000330133	0.00453741	Gpr35	protein_coding	G protein-coupled receptor 35 [Source:MGI Symbol;Acc:MGI:1929509]
ENSMUSG00000024912	-2.13116	9.88787e-05	0.00179898	Fosl1	protein_coding	fos-like antigen 1 [Source:MGI Symbol;Acc:MGI:107179]
ENSMUSG00000021250	-2.13541	1.74366e-06	6.804e-05	Fos	protein_coding	FBJ osteosarcoma oncogene [Source:MGI Symbol;Acc:MGI:95574]
ENSMUSG00000111977	-2.13772	0.000336467	0.00459857	AC132265.1	bidirectional_promoter_lncRNA
ENSMUSG00000027313	-2.14793	2.53704e-07	1.42575e-05	Chac1	protein_coding	ChaC, cation transport regulator 1 [Source:MGI Symbol;Acc:MGI:1916315]
ENSMUSG00000112527	-2.16727	9.18438e-05	0.00169262	AC124413.2	lincRNA
ENSMUSG00000021708	-2.16892	0.000679121	0.0077658	Rasgrf2	protein_coding	RAS protein-specific guanine nucleotide-releasing factor 2 [Source:MGI Symbol;Acc:MGI:109137]
ENSMUSG00000000078	-2.19604	1.10917e-07	7.40198e-06	Klf6	protein_coding	Kruppel-like factor 6 [Source:MGI Symbol;Acc:MGI:1346318]
ENSMUSG00000085355	-2.20202	2.77143e-05	0.000653966	3010003L21Rik	antisense_RNA	RIKEN cDNA 3010003L21 gene [Source:MGI Symbol;Acc:MGI:1924094]
ENSMUSG00000031861	-2.20637	1.08818e-08	1.1267e-06	Lpar2	protein_coding	lysophosphatidic acid receptor 2 [Source:MGI Symbol;Acc:MGI:1858422]
ENSMUSG00000028341	-2.21068	0.000863815	0.00921187	Nr4a3	protein_coding	nuclear receptor subfamily 4, group A, member 3 [Source:MGI Symbol;Acc:MGI:1352457]
ENSMUSG00000024401	-2.2134	0.000504436	0.00620183	Tnf	protein_coding	tumor necrosis factor [Source:MGI Symbol;Acc:MGI:104798]
ENSMUSG00000022126	-2.22077	0.000759833	0.00841282	Acod1	protein_coding	aconitate decarboxylase 1 [Source:MGI Symbol;Acc:MGI:103206]
ENSMUSG00000027612	-2.22218	0.000224793	0.00337429	Mmp24	protein_coding	matrix metallopeptidase 24 [Source:MGI Symbol;Acc:MGI:1341867]
ENSMUSG00000043889	-2.22275	0.00445863	0.0323179	Gm8399	processed_pseudogene	predicted gene 8399 [Source:MGI Symbol;Acc:MGI:3647971]
ENSMUSG00000095061	-2.22819	0.00580832	0.0392988	E030018B13Rik	protein_coding	RIKEN cDNA E030018B13 gene [Source:MGI Symbol;Acc:MGI:2686543]
ENSMUSG00000062991	-2.23311	9.76222e-10	1.4128e-07	Nrg1	protein_coding	neuregulin 1 [Source:MGI Symbol;Acc:MGI:96083]
ENSMUSG00000034731	-2.23866	7.10567e-06	0.000216774	Dgkh	protein_coding	diacylglycerol kinase, eta [Source:MGI Symbol;Acc:MGI:2444188]
ENSMUSG00000036480	-2.23891	0.00246217	0.020721	Prss56	protein_coding	protease, serine 56 [Source:MGI Symbol;Acc:MGI:1916703]
ENSMUSG00000027171	-2.24002	1.54032e-06	6.17721e-05	Prrg4	protein_coding	proline rich Gla (G-carboxyglutamic acid) 4 (transmembrane) [Source:MGI Symbol;Acc:MGI:2442211]
ENSMUSG00000027859	-2.24234	1.25152e-05	0.000348791	Ngf	protein_coding	nerve growth factor [Source:MGI Symbol;Acc:MGI:97321]
ENSMUSG00000044645	-2.24618	7.5897e-08	5.47099e-06	Gm7334	protein_coding	predicted gene 7334 [Source:MGI Symbol;Acc:MGI:3647393]
ENSMUSG00000084315	-2.24956	0.00333265	0.0260096	Vmn1r-ps128	unprocessed_pseudogene	vomeronasal 1 receptor, pseudogene 128 [Source:MGI Symbol;Acc:MGI:3651039]
ENSMUSG00000035385	-2.30514	0.000133247	0.00228095	Ccl2	protein_coding	chemokine (C-C motif) ligand 2 [Source:MGI Symbol;Acc:MGI:98259]
ENSMUSG00000022893	-2.31076	2.59822e-09	3.41446e-07	Adamts1	protein_coding	a disintegrin-like and metallopeptidase (reprolysin type) with thrombospondin type 1 motif, 1 [Source:MGI Symbol;Acc:MGI:109249]
ENSMUSG00000024883	-2.3211	0.000200779	0.00309857	Rin1	protein_coding	Ras and Rab interactor 1 [Source:MGI Symbol;Acc:MGI:2385695]
ENSMUSG00000031734	-2.33291	0.000116434	0.00204226	Irx3	protein_coding	Iroquois related homeobox 3 [Source:MGI Symbol;Acc:MGI:1197522]
ENSMUSG00000002983	-2.34238	3.27784e-13	1.3333e-10	Relb	protein_coding	avian reticuloendotheliosis viral (v-rel) oncogene related B [Source:MGI Symbol;Acc:MGI:103289]
ENSMUSG00000082676	-2.34717	0.000815732	0.00885385	Gm11843	processed_pseudogene	predicted gene 11843 [Source:MGI Symbol;Acc:MGI:3651166]
ENSMUSG00000043421	-2.37652	2.27019e-08	2.04193e-06	Hilpda	protein_coding	hypoxia inducible lipid droplet associated [Source:MGI Symbol;Acc:MGI:1916823]
ENSMUSG00000023905	-2.37721	1.74823e-07	1.07822e-05	Tnfrsf12a	protein_coding	tumor necrosis factor receptor superfamily, member 12a [Source:MGI Symbol;Acc:MGI:1351484]
ENSMUSG00000004814	-2.3821	1.07611e-05	0.000307944	Ccl24	protein_coding	chemokine (C-C motif) ligand 24 [Source:MGI Symbol;Acc:MGI:1928953]
ENSMUSG00000031383	-2.38803	0.00109529	0.0111265	Dusp9	protein_coding	dual specificity phosphatase 9 [Source:MGI Symbol;Acc:MGI:2387107]
ENSMUSG00000063531	-2.4109	0.001897	0.0169855	Sema3e	protein_coding	sema domain, immunoglobulin domain (Ig), short basic domain, secreted, (semaphorin) 3E [Source:MGI Symbol;Acc:MGI:1340034]
ENSMUSG00000043613	-2.42631	0.00481683	0.0342165	Mmp3	protein_coding	matrix metallopeptidase 3 [Source:MGI Symbol;Acc:MGI:97010]
ENSMUSG00000025283	-2.42646	2.43587e-18	5.20181e-15	Sat1	protein_coding	spermidine/spermine N1-acetyl transferase 1 [Source:MGI Symbol;Acc:MGI:98233]
ENSMUSG00000044162	-2.43908	0.00307988	0.0244729	Tnip3	protein_coding	TNFAIP3 interacting protein 3 [Source:MGI Symbol;Acc:MGI:3041165]
ENSMUSG00000028680	-2.43933	1.19186e-07	7.83145e-06	Plk3	protein_coding	polo-like kinase 3 [Source:MGI Symbol;Acc:MGI:109604]
ENSMUSG00000053475	-2.4421	3.64427e-05	0.000813839	Tnfaip6	protein_coding	tumor necrosis factor alpha induced protein 6 [Source:MGI Symbol;Acc:MGI:1195266]
ENSMUSG00000050359	-2.44583	0.000705409	0.00797565	Sprr1a	protein_coding	small proline-rich protein 1A [Source:MGI Symbol;Acc:MGI:106660]
ENSMUSG00000035373	-2.44734	0.00047506	0.00592836	Ccl7	protein_coding	chemokine (C-C motif) ligand 7 [Source:MGI Symbol;Acc:MGI:99512]
ENSMUSG00000035678	-2.51524	0.00445876	0.0323179	Tnfsf9	protein_coding	tumor necrosis factor (ligand) superfamily, member 9 [Source:MGI Symbol;Acc:MGI:1101058]
ENSMUSG00000049551	-2.53999	3.2435e-05	0.000741794	Fzd9	protein_coding	frizzled class receptor 9 [Source:MGI Symbol;Acc:MGI:1313278]
ENSMUSG00000037887	-2.55927	0.00287062	0.023308	Dusp8	protein_coding	dual specificity phosphatase 8 [Source:MGI Symbol;Acc:MGI:106626]
ENSMUSG00000023034	-2.56979	0.00255016	0.0212798	Nr4a1	protein_coding	nuclear receptor subfamily 4, group A, member 1 [Source:MGI Symbol;Acc:MGI:1352454]
ENSMUSG00000074607	-2.59905	3.29956e-07	1.77263e-05	Tox2	protein_coding	TOX high mobility group box family member 2 [Source:MGI Symbol;Acc:MGI:3611233]
ENSMUSG00000042622	-2.60914	9.08996e-09	9.84449e-07	Maff	protein_coding	v-maf musculoaponeurotic fibrosarcoma oncogene family, protein F (avian) [Source:MGI Symbol;Acc:MGI:96910]
ENSMUSG00000046733	-2.6393	1.47087e-06	5.92651e-05	Gprc5a	protein_coding	G protein-coupled receptor, family C, group 5, member A [Source:MGI Symbol;Acc:MGI:1891250]
ENSMUSG00000068600	-2.66491	0.00662046	0.0434878	Gml2	protein_coding	glycosylphosphatidylinositol anchored molecule like 2 [Source:MGI Symbol;Acc:MGI:1341831]
ENSMUSG00000031765	-2.71782	0.000931127	0.00975912	Mt1	protein_coding	metallothionein 1 [Source:MGI Symbol;Acc:MGI:97171]
ENSMUSG00000031880	-2.72015	1.1452e-06	4.8668e-05	Rrad	protein_coding	Ras-related associated with diabetes [Source:MGI Symbol;Acc:MGI:1930943]
ENSMUSG00000065767	-2.77045	0.000608726	0.00715724	Gm23849	snRNA	predicted gene, 23849 [Source:MGI Symbol;Acc:MGI:5453626]
ENSMUSG00000026604	-2.78198	1.61237e-14	9.83778e-12	Ptpn14	protein_coding	protein tyrosine phosphatase, non-receptor type 14 [Source:MGI Symbol;Acc:MGI:102467]
ENSMUSG00000030142	-2.79495	5.75596e-07	2.77782e-05	Clec4e	protein_coding	C-type lectin domain family 4, member e [Source:MGI Symbol;Acc:MGI:1861232]
ENSMUSG00000065037	-2.85157	1.46761e-08	1.45771e-06	Rn7sk	misc_RNA	RNA, 7SK, nuclear [Source:MGI Symbol;Acc:MGI:103186]
ENSMUSG00000071847	-2.85646	0.000423	0.00545983	Apcdd1	protein_coding	adenomatosis polyposis coli down-regulated 1 [Source:MGI Symbol;Acc:MGI:3513977]
ENSMUSG00000116657	-2.89143	6.02319e-07	2.8663e-05	NA	NA	NA
ENSMUSG00000050370	-2.90014	2.33049e-05	0.000570696	Ch25h	protein_coding	cholesterol 25-hydroxylase [Source:MGI Symbol;Acc:MGI:1333869]
ENSMUSG00000049580	-2.91071	1.68319e-05	0.000440361	Tsku	protein_coding	tsukushi, small leucine rich proteoglycan [Source:MGI Symbol;Acc:MGI:2443855]
ENSMUSG00000029321	-2.94665	0.00033183	0.00455268	Slc10a6	protein_coding	solute carrier family 10 (sodium/bile acid cotransporter family), member 6 [Source:MGI Symbol;Acc:MGI:1923000]
ENSMUSG00000041272	-2.98978	1.91845e-07	1.14545e-05	Tox	protein_coding	thymocyte selection-associated high mobility group box [Source:MGI Symbol;Acc:MGI:2181659]
ENSMUSG00000045502	-3.0401	1.77203e-08	1.69125e-06	Hcar2	protein_coding	hydroxycarboxylic acid receptor 2 [Source:MGI Symbol;Acc:MGI:1933383]
ENSMUSG00000031530	-3.05185	2.46496e-08	2.15955e-06	Dusp4	protein_coding	dual specificity phosphatase 4 [Source:MGI Symbol;Acc:MGI:2442191]
ENSMUSG00000034765	-3.10075	1.53854e-09	2.13694e-07	Dusp5	protein_coding	dual specificity phosphatase 5 [Source:MGI Symbol;Acc:MGI:2685183]
ENSMUSG00000051379	-3.10223	1.51503e-07	9.48085e-06	Flrt3	protein_coding	fibronectin leucine rich transmembrane protein 3 [Source:MGI Symbol;Acc:MGI:1918686]
ENSMUSG00000056758	-3.12735	0.000294975	0.00415445	Hmga2	protein_coding	high mobility group AT-hook 2 [Source:MGI Symbol;Acc:MGI:101761]
ENSMUSG00000068349	-3.14715	6.00504e-05	0.00120694	Gml	protein_coding	glycosylphosphatidylinositol anchored molecule like [Source:MGI Symbol;Acc:MGI:3644767]
ENSMUSG00000005148	-3.21193	6.64504e-07	3.11855e-05	Klf5	protein_coding	Kruppel-like factor 5 [Source:MGI Symbol;Acc:MGI:1338056]
ENSMUSG00000003541	-3.25847	3.53809e-09	4.5108e-07	Ier3	protein_coding	immediate early response 3 [Source:MGI Symbol;Acc:MGI:104814]
ENSMUSG00000048455	-3.28821	0.00241629	0.0204205	Sprr1b	protein_coding	small proline-rich protein 1B [Source:MGI Symbol;Acc:MGI:106659]
ENSMUSG00000055675	-3.44427	0.00312867	0.024734	Kbtbd11	protein_coding	kelch repeat and BTB (POZ) domain containing 11 [Source:MGI Symbol;Acc:MGI:1922151]
ENSMUSG00000037411	-3.45378	0.000748016	0.00834344	Serpine1	protein_coding	serine (or cysteine) peptidase inhibitor, clade E, member 1 [Source:MGI Symbol;Acc:MGI:97608]
ENSMUSG00000000805	-3.48118	0.00614113	0.0410305	Car4	protein_coding	carbonic anhydrase 4 [Source:MGI Symbol;Acc:MGI:1096574]
ENSMUSG00000071537	-3.63878	2.50397e-08	2.17146e-06	Klrg2	protein_coding	killer cell lectin-like receptor subfamily G, member 2 [Source:MGI Symbol;Acc:MGI:1921503]
ENSMUSG00000064899	-3.66182	1.11466e-06	4.78465e-05	Snord118	snoRNA	small nucleolar RNA, C/D box 118 [Source:MGI Symbol;Acc:MGI:3819519]
ENSMUSG00000088252	-3.73268	0.00218564	0.0189541	Snord13	snoRNA	small nucleolar RNA, C/D box 13 [Source:MGI Symbol;Acc:MGI:3819521]
ENSMUSG00000029378	-3.77717	6.86254e-11	1.4474e-08	Areg	protein_coding	amphiregulin [Source:MGI Symbol;Acc:MGI:88068]
ENSMUSG00000004791	-3.81592	0.000767193	0.00846297	Pgf	protein_coding	placental growth factor [Source:MGI Symbol;Acc:MGI:105095]
ENSMUSG00000050423	-3.82411	6.46822e-08	4.84663e-06	Ppp1r3g	protein_coding	protein phosphatase 1, regulatory (inhibitor) subunit 3G [Source:MGI Symbol;Acc:MGI:1923737]
ENSMUSG00000098943	-3.92626	5.80728e-09	6.88969e-07	Rnu3b1	snoRNA	U3B small nuclear RNA 1 [Source:MGI Symbol;Acc:MGI:97985]
ENSMUSG00000036832	-4.18623	1.85106e-05	0.000469477	Lpar3	protein_coding	lysophosphatidic acid receptor 3 [Source:MGI Symbol;Acc:MGI:1929469]
ENSMUSG00000047562	-4.47364	2.71096e-07	1.50527e-05	Mmp10	protein_coding	matrix metallopeptidase 10 [Source:MGI Symbol;Acc:MGI:97007]
ENSMUSG00000058427	-4.5384	0.000321611	0.00443448	Cxcl2	protein_coding	chemokine (C-X-C motif) ligand 2 [Source:MGI Symbol;Acc:MGI:1340094]
ENSMUSG00000026347	-4.71121	4.20465e-05	0.000909156	Tmem163	protein_coding	transmembrane protein 163 [Source:MGI Symbol;Acc:MGI:1919410]
ENSMUSG00000026241	-5.33067	0.000546428	0.00660664	Nppc	protein_coding	natriuretic peptide type C [Source:MGI Symbol;Acc:MGI:97369]
ENSMUSG00000110867	-5.81301	0.00404265	0.0300281	AC157591.1	processed_pseudogene
ENSMUSG00000095590	-5.88947	0.00184385	0.0165878	Gm24305	snRNA	predicted gene, 24305 [Source:MGI Symbol;Acc:MGI:5454082]
ENSMUSG00000058126	-5.91208	0.000190805	0.00297962	Tpm3-rs7	protein_coding	tropomyosin 3, related sequence 7 [Source:MGI Symbol;Acc:MGI:99705]
ENSMUSG00000101431	-6.01622	3.507e-07	1.86067e-05	Gm7901	processed_pseudogene	predicted gene 7901 [Source:MGI Symbol;Acc:MGI:3645047]
ENSMUSG00000094076	-6.10794	0.00055204	0.00664534	Gm4767	protein_coding	predicted gene 4767 [Source:MGI Symbol;Acc:MGI:3644409]
ENSMUSG00000110126	-7.62065	2.94889e-08	2.51895e-06	Gm9347	processed_pseudogene	predicted gene 9347 [Source:MGI Symbol;Acc:MGI:3648409]
ENSMUSG00000089739	-8.12462	0.000302125	0.00422036	Gm20431	protein_coding	predicted gene 20431 [Source:MGI Symbol;Acc:MGI:5141896]
